# Supplementary material for: PAGER-CoV: a comprehensive collection of pathways, annotated gene-lists and gene signatures for coronavirus disease studies
Source: Nucleic Acids Res. 2020 Nov 27;49(D1):D589–99. doi: 10.1093/nar/gkaa1094 (PMC7778959; doi:10.1093/nar/gkaa1094)
Supplement: gkaa1094_Supplemental_Files [file gkaa1094_supplemental_files.zip]

Archive with 2 entries (2 files):
- Supplemental File 1 GSE147507.zip
- Supplemental File 2 PAGER vs PAGER-CoV GSEA.xlsx
