# Supplementary material for: PAGER-CoV: a comprehensive collection of pathways, annotated gene-lists and gene signatures for coronavirus disease studies
Source: Nucleic Acids Res. 2020 Nov 27;49(D1):D589–99. doi: 10.1093/nar/gkaa1094 (PMC7778959; doi:10.1093/nar/gkaa1094)
Supplement: gkaa1094_Supplemental_Files [file gkaa1094_supplemental_files.zip › Supplemental File 2 PAGER vs PAGER-CoV GSEA.xlsx]

## Sheet: GSEA
PAGER-CoV_ID	PAGER2-ID	PAGER-CoV NOM p-val	PAGER-CoV FDR q-val	NAME	Annotation	DESCRIPTION	LINK	PUBMED_ID_x	TYPE_x	SOURCE_x	PAGER2 NOM p-val	PAGER2 FDR q-val	MARK	Annotation
PAX000012		0.295	0.366891	Nsp12 human protein interaction partners		These genes are human protein interaction partners of the Coronavirus nsp12 protein (ORF1ab gene). The partners are determined with experimental in-vitro bait-prey capture followed by affinity-purification mass spectrometry. Paper: A SARS-CoV-2-Human Protein-Protein Interaction Map Reveals Drug Targets and Potential Drug-Repurposing	https://www.nature.com/articles/s41586-020-2286-9#citeas	32353859	A	Nature
PAX000016		0.686238	0.860606	Nsp13 human protein interaction partners		These genes are human protein interaction partners of the Coronavirus gene nsp13 protein product (ORF1ab gene). The partners are determined with experimental in-vitro bait-prey capture followed by affinity-purification mass spectrometry. Paper: A SARS-CoV-2-Human Protein-Protein Interaction Map Reveals Drug Targets and Potential Drug-Repurposing	https://www.nature.com/articles/s41586-020-2286-9#citeas	32353859	A	Nature
PAX000041		0.5	0.778819	SARS-CoV2 viral Orf8 to druggable human host proteins		These genes encode druggable human protein interaction partners of SARS-CoV-2 gene Orf8. Manually curated from A SARS-CoV-2-Human Protein-Protein Interaction Map Reveals Drug Targets and Potential Drug-Repurposing.	https://www.nature.com/articles/s41586-020-2286-9#citeas	32353859	A	Nature
MAX000001		0.546139	0.784467	Human drug targets and SARS-CoV-2 related human proteins of candidate repositioned drug Toremifene		This geneset encodes druggable human protein interaction partners associated with the drug Toremifene. Network-based drug repurposing. Curated from Fig. 5b-e in Network-based drug repurposing for novel coronavirus 2019-nCoV/SARS-CoV-2.	https://www.nature.com/articles/s41421-020-0153-3	32194980	A	Nature Cell Discovery
MAX000004		0.264583	0.577713	Human drug targets and SARS-CoV-2 related human proteins of candidate repositioned drug Melatonin		This geneset encodes druggable human protein interaction partners associated with the drug Melatonin. Network-based drug repurposing. Curated from Fig. 5b-e in Network-based drug repurposing for novel coronavirus 2019-nCoV/SARS-CoV-2.	https://www.nature.com/articles/s41421-020-0153-3	32194980	A	Nature Cell Discovery
FAX000001		0.227181	0.473823	Exosome geneset		Exosome-related human genes	https://pubmed.ncbi.nlm.nih.gov/25288114/	25288114	A	The Annual Review of Cell and Developmental Biology
FAX000002		0	0.0302458	Cytokine-storm related genes		These are cytokine-storm related genes, taken from the review article Into the Eye of the Cytokine Storm by Tisoncick et. al.	https://pubmed.ncbi.nlm.nih.gov/22390970/	22390970	A	Microbiology and Molecular Biology Reviews			B2
FEX000058		0.325459	0.48744	Neutrophil degranulation(R)		Upregulated gene set manually curated from Proteomics of SARS-CoV-2 infected host cells reveals therapy targets, Extended Data Figure 3. Human cell culture lines were infected with SARS-CoV-2 clinical isolate, and proteomic profiles in infected versus healthy cell lines were determined over time. [Automate to take pathway annotation from database with statement]: From [database source]: pathway i…	https://www.nature.com/articles/s41586-020-2332-7	32408336	G	Nature
MAX000012		0.881579	0.955443	COVID-19 candidate drug ritonavir and associated human ADME protein gene-set		This gene-set contains human ADME proteins involved in metabolism of ritonavir. Manually curated from DrugBank database, from 'Enzymes', 'Carriers', and 'Transporters'.	https://www.drugbank.ca/drugs/DB00503	18048412	A	Drugbank
WIG000033		0.928947	0.952356	R-HSA-1852241: Organelle biogenesis and maintenance		PubChem annotation: Reactome | COVID-19, COVID19, Coronavirus, Corona-virus, SARS, SARS2, SARS-CoV, SARS-CoV-2 [as per WikiPathways]	https://reactome.org/content/detail/R-HSA-1852241		P	PubChem
WIG000035		0.895262	0.908835	R-HSA-2151201: Transcriptional activation of mitochondrial biogenesis		PubChem annotation: Reactome | COVID-19, COVID19, Coronavirus, Corona-virus, SARS, SARS2, SARS-CoV, SARS-CoV-2 [as per WikiPathways]	https://reactome.org/content/detail/R-HSA-2151201		P	PubChem
WIG000037		0.0819328	0.264003	R-HSA-422475: Axon guidance		PubChem annotation: Reactome | COVID-19, COVID19, Coronavirus, Corona-virus, SARS, SARS2, SARS-CoV, SARS-CoV-2 [as per WikiPathways]	https://reactome.org/content/detail/R-HSA-422475		P	PubChem
WIG000038		0.311787	0.51993	R-HSA-373755: Semaphorin interactions		PubChem annotation: Reactome | COVID-19, COVID19, Coronavirus, Corona-virus, SARS, SARS2, SARS-CoV, SARS-CoV-2 [as per WikiPathways]	https://reactome.org/content/detail/R-HSA-373755		P	PubChem
WIG000042		0.147388	0.263763	R-HSA-373752: Netrin-1 signaling		PubChem annotation: Reactome | COVID-19, COVID19, Coronavirus, Corona-virus, SARS, SARS2, SARS-CoV, SARS-CoV-2 [as per WikiPathways]	https://reactome.org/content/detail/R-HSA-373752		P	PubChem
WIG000046		0	0.079329	R-HSA-373760: L1CAM interactions		PubChem annotation: Reactome | COVID-19, COVID19, Coronavirus, Corona-virus, SARS, SARS2, SARS-CoV, SARS-CoV-2 [as per WikiPathways]	https://reactome.org/content/detail/R-HSA-373760		P	PubChem
WIG000048		0	0.0366413	R-HSA-445144: Signal transduction by L1	neuronal	PubChem annotation: Reactome | COVID-19, COVID19, Coronavirus, Corona-virus, SARS, SARS2, SARS-CoV, SARS-CoV-2 [as per WikiPathways]	https://reactome.org/content/detail/R-HSA-445144		P	PubChem			B2
WIG000052		0.400835	0.664762	R-HSA-381340: Transcriptional regulation of white adipocyte differentiation		PubChem annotation: Reactome | COVID-19, COVID19, Coronavirus, Corona-virus, SARS, SARS2, SARS-CoV, SARS-CoV-2 [as per WikiPathways, DrugBank]	https://reactome.org/content/detail/R-HSA-381340		P	PubChem
FAX000008		0	0.0405615	COVID-19-specific TCR groups enriched for a novel cytotoxic CD8+ phenotype		differentially expressed TCR genes from COVID-19 patients, single-cell sequencing data	https://zenodo.org/record/3744141#.XuknTi2ZN24		A	Zenodo			B2
TAX000001		0.666667	0.879813	Ectoderm development GO-related genes from MGI		Genes relating to search term 'ectoderm development' in MGI database, genes here converted to corresponding official human gene symbols	http://www.informatics.jax.org/vocab/gene_ontology/GO:0007398	17135206	A	Mouse Genome Informatics Database
TAX000002		0.0552147	0.369003	epithelial cell development GO-related genes from MGI database		Genes relating to search term 'epithelial cell development' in MGI database, genes here converted to corresponding official human gene symbols	http://www.informatics.jax.org/vocab/gene_ontology/GO:0002064	17135206	A	Mouse Genome Informatics Database
WIG000001		0.465483	0.659171	WP554: ACE Inhibitor Pathway		PubChem annotation: WikiPathways | COVID-19, COVID19, Coronavirus, Corona-virus, SARS, SARS2, SARS-CoV, SARS-CoV-2 [as per WikiPathways, Guide to PHARMACOLOGY, UniProt]	https://www.wikipathways.org/index.php/Pathway:WP554		P	PubChem
WIG000005		0	0.0186086	WP4868: Type I Interferon Induction and Signaling During SARS-CoV-2 Infection		PubChem annotation: WikiPathways | COVID-19, COVID19, Coronavirus, Corona-virus, SARS, SARS2, SARS-CoV, SARS-CoV-2 [as per WikiPathways]	https://www.wikipathways.org/index.php/Pathway:WP4868		P	PubChem			B2
WIG000008		0.24115	0.317268	WP4884: Pathogenesis of SARS-CoV-2 Mediated by nsp9/nsp10 Complex		PubChem annotation: WikiPathways | COVID-19, COVID19, Coronavirus, Corona-virus, SARS, SARS2, SARS-CoV, SARS-CoV-2 [as per WikiPathways, UniProt]	https://www.wikipathways.org/index.php/Pathway:WP4884		P	PubChem
WIG000012		0.465116	0.727935	WP4863: Host-pathogen interaction of human corona viruses - autophagy		PubChem annotation: WikiPathways | COVID-19, COVID19, Coronavirus, Corona-virus, SARS, SARS2, SARS-CoV, SARS-CoV-2 [as per WikiPathways]	https://www.wikipathways.org/index.php/Pathway:WP4863		P	PubChem
WIG000013		0.182306	0.512879	WP4864: Host-pathogen interaction of human corona viruses - apoptosis		PubChem annotation: WikiPathways | COVID-19, COVID19, Coronavirus, Corona-virus, SARS, SARS2, SARS-CoV, SARS-CoV-2 [as per WikiPathways]	https://www.wikipathways.org/index.php/Pathway:WP4864		P	PubChem
WIG000015		0	0.0932344	WP4877: Host-pathogen interaction of human corona viruses - MAPK signaling		PubChem annotation: WikiPathways | COVID-19, COVID19, Coronavirus, Corona-virus, SARS, SARS2, SARS-CoV, SARS-CoV-2 [as per WikiPathways, UniProt]	https://www.wikipathways.org/index.php/Pathway:WP4877		P	PubChem
WIG000016		0	0.0307864	WP4880: Host-pathogen interaction of human corona viruses - Interferon induction		PubChem annotation: WikiPathways | COVID-19, COVID19, Coronavirus, Corona-virus, SARS, SARS2, SARS-CoV, SARS-CoV-2 [as per WikiPathways]	https://www.wikipathways.org/index.php/Pathway:WP4880		P	PubChem			B2
WIG000032		0.471058	0.647258	R-HSA-8854214: TBC/RABGAPs		PubChem annotation: Reactome | COVID-19, COVID19, Coronavirus, Corona-virus, SARS, SARS2, SARS-CoV, SARS-CoV-2 [as per WikiPathways]	https://reactome.org/content/detail/R-HSA-8854214		P	PubChem
WIG000068		0.19697	0.541971	R-HSA-76002: Platelet activation, signaling and aggregation		PubChem annotation: Reactome | COVID-19, COVID19, Coronavirus, Corona-virus, SARS, SARS2, SARS-CoV, SARS-CoV-2 [as per WikiPathways]	https://reactome.org/content/detail/R-HSA-76002		P	PubChem
WIG000072		0.269968	0.333077	R-HSA-114604: GPVI-mediated activation cascade		PubChem annotation: Reactome | COVID-19, COVID19, Coronavirus, Corona-virus, SARS, SARS2, SARS-CoV, SARS-CoV-2 [as per WikiPathways]	https://reactome.org/content/detail/R-HSA-114604		P	PubChem
WIG000075		0.0479846	0.200312	R-HSA-202733: Cell surface interactions at the vascular wall		PubChem annotation: Reactome | COVID-19, COVID19, Coronavirus, Corona-virus, SARS, SARS2, SARS-CoV, SARS-CoV-2 [as per WikiPathways, UniProt, DrugBank]	https://reactome.org/content/detail/R-HSA-202733		P	PubChem
WIG000076		0.583541	0.797616	R-HSA-1430728: Metabolism		PubChem annotation: Reactome | COVID-19, COVID19, Coronavirus, Corona-virus, SARS, SARS2, SARS-CoV, SARS-CoV-2 [as per WikiPathways, DrugBank]	https://reactome.org/content/detail/R-HSA-1430728		P	PubChem
WIG000077		0.83105	0.945413	R-HSA-71387: Carbohydrate metabolism		PubChem annotation: Reactome | COVID-19, COVID19, Coronavirus, Corona-virus, SARS, SARS2, SARS-CoV, SARS-CoV-2 [as per WikiPathways]	https://reactome.org/content/detail/R-HSA-71387		P	PubChem
WIG000080		0.785894	0.833585	R-HSA-556833: Metabolism of lipids		PubChem annotation: Reactome | COVID-19, COVID19, Coronavirus, Corona-virus, SARS, SARS2, SARS-CoV, SARS-CoV-2 [as per WikiPathways, DrugBank]	https://reactome.org/content/detail/R-HSA-556833		P	PubChem
WIG000081		0.727619	0.821771	R-HSA-400206: Regulation of lipid metabolism by PPARalpha		PubChem annotation: Reactome | COVID-19, COVID19, Coronavirus, Corona-virus, SARS, SARS2, SARS-CoV, SARS-CoV-2 [as per WikiPathways, DrugBank]	https://reactome.org/content/detail/R-HSA-400206		P	PubChem
WIG000082		0.727619	0.821558	R-HSA-1989781: PPARA activates gene expression		PubChem annotation: Reactome | COVID-19, COVID19, Coronavirus, Corona-virus, SARS, SARS2, SARS-CoV, SARS-CoV-2 [as per WikiPathways, DrugBank]	https://reactome.org/content/detail/R-HSA-1989781		P	PubChem
WIG000083		0.212195	0.547278	R-HSA-8957322: Metabolism of steroids		PubChem annotation: Reactome | COVID-19, COVID19, Coronavirus, Corona-virus, SARS, SARS2, SARS-CoV, SARS-CoV-2 [as per WikiPathways]	https://reactome.org/content/detail/R-HSA-8957322		P	PubChem
WIG000084		0.501193	0.737624	R-HSA-1655829: Regulation of cholesterol biosynthesis by SREBP (SREBF)		PubChem annotation: Reactome | COVID-19, COVID19, Coronavirus, Corona-virus, SARS, SARS2, SARS-CoV, SARS-CoV-2 [as per WikiPathways]	https://reactome.org/content/detail/R-HSA-1655829		P	PubChem
WIG000123		0.589641	0.77124	R-HSA-75153: Apoptotic execution phase		PubChem annotation: Reactome | COVID-19, COVID19, Coronavirus, Corona-virus, SARS, SARS2, SARS-CoV, SARS-CoV-2 [as per WikiPathways]	https://reactome.org/content/detail/R-HSA-75153		P	PubChem
WIG000124		0.583166	0.781486	R-HSA-111465: Apoptotic cleavage of cellular proteins		PubChem annotation: Reactome | COVID-19, COVID19, Coronavirus, Corona-virus, SARS, SARS2, SARS-CoV, SARS-CoV-2 [as per WikiPathways]	https://reactome.org/content/detail/R-HSA-111465		P	PubChem
WIG000138		0.436697	0.633259	R-HSA-5693606: DNA Double Strand Break Response		PubChem annotation: Reactome | COVID-19, COVID19, Coronavirus, Corona-virus, SARS, SARS2, SARS-CoV, SARS-CoV-2 [as per WikiPathways, UniProt]	https://reactome.org/content/detail/R-HSA-5693606		P	PubChem
WIG000139		0.376577	0.526772	R-HSA-5693565: Recruitment and ATM-mediated phosphorylation of repair and signaling proteins at DNA double strand breaks		PubChem annotation: Reactome | COVID-19, COVID19, Coronavirus, Corona-virus, SARS, SARS2, SARS-CoV, SARS-CoV-2 [as per WikiPathways]	https://reactome.org/content/detail/R-HSA-5693565		P	PubChem
WIG000149		0.665595	0.84146	R-HSA-162582: Signaling Pathways		PubChem annotation: Reactome | COVID-19, COVID19, Coronavirus, Corona-virus, SARS, SARS2, SARS-CoV, SARS-CoV-2 [as per WikiPathways, DrugBank, UniProt]	https://reactome.org/content/detail/R-HSA-162582		P	PubChem
WIG000150		0.156313	0.474787	R-HSA-9006934: Signaling by Receptor Tyrosine Kinases		PubChem annotation: Reactome | COVID-19, COVID19, Coronavirus, Corona-virus, SARS, SARS2, SARS-CoV, SARS-CoV-2 [as per WikiPathways, DrugBank, UniProt]	https://reactome.org/content/detail/R-HSA-9006934		P	PubChem
WIG000151		0.842912	0.88907	R-HSA-190236: Signaling by FGFR		PubChem annotation: Reactome | COVID-19, COVID19, Coronavirus, Corona-virus, SARS, SARS2, SARS-CoV, SARS-CoV-2 [as per WikiPathways]	https://reactome.org/content/detail/R-HSA-190236		P	PubChem
WIG000152		0.873967	0.913301	R-HSA-5654736: Signaling by FGFR1		PubChem annotation: Reactome | COVID-19, COVID19, Coronavirus, Corona-virus, SARS, SARS2, SARS-CoV, SARS-CoV-2 [as per WikiPathways]	https://reactome.org/content/detail/R-HSA-5654736		P	PubChem
WIG000155		0.51581	0.632151	R-HSA-5654738: Signaling by FGFR2		PubChem annotation: Reactome | COVID-19, COVID19, Coronavirus, Corona-virus, SARS, SARS2, SARS-CoV, SARS-CoV-2 [as per WikiPathways]	https://reactome.org/content/detail/R-HSA-5654738		P	PubChem
WIG000157		0.704365	0.856088	R-HSA-5654741: Signaling by FGFR3		PubChem annotation: Reactome | COVID-19, COVID19, Coronavirus, Corona-virus, SARS, SARS2, SARS-CoV, SARS-CoV-2 [as per WikiPathways]	https://reactome.org/content/detail/R-HSA-5654741		P	PubChem
WIG000161		0.86444	0.879398	R-HSA-166520: Signaling by NTRKs		PubChem annotation: Reactome | COVID-19, COVID19, Coronavirus, Corona-virus, SARS, SARS2, SARS-CoV, SARS-CoV-2 [as per WikiPathways]	https://reactome.org/content/detail/R-HSA-166520		P	PubChem
WIG000162		0.796053	0.887766	R-HSA-187037: Signaling by NTRK1 (TRKA)		PubChem annotation: Reactome | COVID-19, COVID19, Coronavirus, Corona-virus, SARS, SARS2, SARS-CoV, SARS-CoV-2 [as per WikiPathways]	https://reactome.org/content/detail/R-HSA-187037		P	PubChem
WIG000166		0.653061	0.863723	R-HSA-198725: Nuclear Events (kinase and transcription factor activation)		PubChem annotation: Reactome | COVID-19, COVID19, Coronavirus, Corona-virus, SARS, SARS2, SARS-CoV, SARS-CoV-2 [as per WikiPathways]	https://reactome.org/content/detail/R-HSA-198725		P	PubChem
WIG000096		0.958506	0.968029	R-HSA-211945: Phase I - Functionalization of compounds		PubChem annotation: Reactome | COVID-19, COVID19, Coronavirus, Corona-virus, SARS, SARS2, SARS-CoV, SARS-CoV-2 [as per WikiPathways, DrugBank]	https://reactome.org/content/detail/R-HSA-211945		P	PubChem
WIG000097		0.226667	0.474019	R-HSA-211897: Cytochrome P450 - arranged by substrate type		PubChem annotation: Reactome | COVID-19, COVID19, Coronavirus, Corona-virus, SARS, SARS2, SARS-CoV, SARS-CoV-2 [as per WikiPathways]	https://reactome.org/content/detail/R-HSA-211897		P	PubChem
WIG000098		0.411514	0.551683	R-HSA-211976: Endogenous sterols		PubChem annotation: Reactome | COVID-19, COVID19, Coronavirus, Corona-virus, SARS, SARS2, SARS-CoV, SARS-CoV-2 [as per WikiPathways]	https://reactome.org/content/detail/R-HSA-211976		P	PubChem
WIG000099		0.669951	0.820253	R-HSA-5357801: Programmed Cell Death		PubChem annotation: Reactome | COVID-19, COVID19, Coronavirus, Corona-virus, SARS, SARS2, SARS-CoV, SARS-CoV-2 [as per WikiPathways, DrugBank]	https://reactome.org/content/detail/R-HSA-5357801		P	PubChem
WIG000100		0.649886	0.801176	R-HSA-109581: Apoptosis		PubChem annotation: Reactome | COVID-19, COVID19, Coronavirus, Corona-virus, SARS, SARS2, SARS-CoV, SARS-CoV-2 [as per WikiPathways, DrugBank]	https://reactome.org/content/detail/R-HSA-109581		P	PubChem
WIG000117		0.827977	0.973525	R-HSA-111471: Apoptotic factor-mediated response		PubChem annotation: Reactome | COVID-19, COVID19, Coronavirus, Corona-virus, SARS, SARS2, SARS-CoV, SARS-CoV-2 [as per WikiPathways]	https://reactome.org/content/detail/R-HSA-111471		P	PubChem
WIG000053		0.908382	0.968237	R-HSA-452723: Transcriptional regulation of pluripotent stem cells		PubChem annotation: Reactome | COVID-19, COVID19, Coronavirus, Corona-virus, SARS, SARS2, SARS-CoV, SARS-CoV-2 [as per WikiPathways]	https://reactome.org/content/detail/R-HSA-452723		P	PubChem
WIG000056		0.143969	0.363393	R-HSA-1500931: Cell-Cell communication		PubChem annotation: Reactome | COVID-19, COVID19, Coronavirus, Corona-virus, SARS, SARS2, SARS-CoV, SARS-CoV-2 [as per WikiPathways, UniProt]	https://reactome.org/content/detail/R-HSA-1500931		P	PubChem
WIG000058		0.025641	0.176392	R-HSA-1474244: Extracellular matrix organization		PubChem annotation: Reactome | COVID-19, COVID19, Coronavirus, Corona-virus, SARS, SARS2, SARS-CoV, SARS-CoV-2 [as per WikiPathways, UniProt]	https://reactome.org/content/detail/R-HSA-1474244		P	PubChem
WIG000059		0.0118577	0.0973199	R-HSA-1566948: Elastic fibre formation		PubChem annotation: Reactome | COVID-19, COVID19, Coronavirus, Corona-virus, SARS, SARS2, SARS-CoV, SARS-CoV-2 [as per WikiPathways, UniProt]	https://reactome.org/content/detail/R-HSA-1566948		P	PubChem
WIG000061		0	0.0878236	R-HSA-3000171: Non-integrin membrane-ECM interactions		PubChem annotation: Reactome | COVID-19, COVID19, Coronavirus, Corona-virus, SARS, SARS2, SARS-CoV, SARS-CoV-2 [as per WikiPathways]	https://reactome.org/content/detail/R-HSA-3000171		P	PubChem
WIG000062		0.0278884	0.10446	R-HSA-3000170: Syndecan interactions		PubChem annotation: Reactome | COVID-19, COVID19, Coronavirus, Corona-virus, SARS, SARS2, SARS-CoV, SARS-CoV-2 [as per WikiPathways]	https://reactome.org/content/detail/R-HSA-3000170		P	PubChem
WIG000063		0.083871	0.174753	R-HSA-1474228: Degradation of the extracellular matrix		PubChem annotation: Reactome | COVID-19, COVID19, Coronavirus, Corona-virus, SARS, SARS2, SARS-CoV, SARS-CoV-2 [as per WikiPathways, UniProt]	https://reactome.org/content/detail/R-HSA-1474228		P	PubChem
WIG000064		0.0596659	0.324792	R-HSA-109582: Hemostasis		PubChem annotation: Reactome | COVID-19, COVID19, Coronavirus, Corona-virus, SARS, SARS2, SARS-CoV, SARS-CoV-2 [as per WikiPathways, DrugBank, UniProt]	https://reactome.org/content/detail/R-HSA-109582		P	PubChem
WIG000218		0.403465	0.668866	R-HSA-5632684: Hedgehog 'on' state		PubChem annotation: Reactome | COVID-19, COVID19, Coronavirus, Corona-virus, SARS, SARS2, SARS-CoV, SARS-CoV-2 [as per WikiPathways]	https://reactome.org/content/detail/R-HSA-5632684		P	PubChem
WIG000219		0.110629	0.422399	R-HSA-9006931: Signaling by Nuclear Receptors		PubChem annotation: Reactome | COVID-19, COVID19, Coronavirus, Corona-virus, SARS, SARS2, SARS-CoV, SARS-CoV-2 [as per WikiPathways, DrugBank, UniProt]	https://reactome.org/content/detail/R-HSA-9006931		P	PubChem
WIG000220		0.381663	0.64271	R-HSA-8939211: ESR-mediated signaling		PubChem annotation: Reactome | COVID-19, COVID19, Coronavirus, Corona-virus, SARS, SARS2, SARS-CoV, SARS-CoV-2 [as per WikiPathways, DrugBank, UniProt]	https://reactome.org/content/detail/R-HSA-8939211		P	PubChem
WIG000221		0.928155	0.866348	R-HSA-9018519: Estrogen-dependent gene expression		PubChem annotation: Reactome | COVID-19, COVID19, Coronavirus, Corona-virus, SARS, SARS2, SARS-CoV, SARS-CoV-2 [as per WikiPathways, DrugBank, UniProt]	https://reactome.org/content/detail/R-HSA-9018519		P	PubChem
WIG000233		0.619048	0.781392	R-HSA-9006925: Intracellular signaling by second messengers		PubChem annotation: Reactome | COVID-19, COVID19, Coronavirus, Corona-virus, SARS, SARS2, SARS-CoV, SARS-CoV-2 [as per WikiPathways, DrugBank, UniProt]	https://reactome.org/content/detail/R-HSA-9006925		P	PubChem
WIG000234		0.936768	0.926091	R-HSA-1257604: PI3K/AKT Signaling		PubChem annotation: Reactome | COVID-19, COVID19, Coronavirus, Corona-virus, SARS, SARS2, SARS-CoV, SARS-CoV-2 [as per WikiPathways, DrugBank]	https://reactome.org/content/detail/R-HSA-1257604		P	PubChem
WIG000236		0.112385	0.156661	R-HSA-199418: Negative regulation of the PI3K/AKT network		PubChem annotation: Reactome | COVID-19, COVID19, Coronavirus, Corona-virus, SARS, SARS2, SARS-CoV, SARS-CoV-2 [as per WikiPathways]	https://reactome.org/content/detail/R-HSA-199418		P	PubChem
WIG000238		0.712389	0.863542	R-HSA-6807070: PTEN Regulation		PubChem annotation: Reactome | COVID-19, COVID19, Coronavirus, Corona-virus, SARS, SARS2, SARS-CoV, SARS-CoV-2 [as per WikiPathways, DrugBank]	https://reactome.org/content/detail/R-HSA-6807070		P	PubChem
WIG000243		0.857422	0.926521	R-HSA-5627123: RHO GTPases activate PAKs		PubChem annotation: Reactome | COVID-19, COVID19, Coronavirus, Corona-virus, SARS, SARS2, SARS-CoV, SARS-CoV-2 [as per WikiPathways]	https://reactome.org/content/detail/R-HSA-5627123		P	PubChem
WIG000244		0.791985	0.857569	R-HSA-5625740: RHO GTPases activate PKNs		PubChem annotation: Reactome | COVID-19, COVID19, Coronavirus, Corona-virus, SARS, SARS2, SARS-CoV, SARS-CoV-2 [as per WikiPathways]	https://reactome.org/content/detail/R-HSA-5625740		P	PubChem
WIG000249		0.103297	0.275506	R-HSA-9006927: Signaling by Non-Receptor Tyrosine Kinases		PubChem annotation: Reactome | COVID-19, COVID19, Coronavirus, Corona-virus, SARS, SARS2, SARS-CoV, SARS-CoV-2 [as per WikiPathways, DrugBank]	https://reactome.org/content/detail/R-HSA-9006927		P	PubChem
WIG000250		0.103297	0.27532	R-HSA-8848021: Signaling by PTK6		PubChem annotation: Reactome | COVID-19, COVID19, Coronavirus, Corona-virus, SARS, SARS2, SARS-CoV, SARS-CoV-2 [as per WikiPathways, DrugBank]	https://reactome.org/content/detail/R-HSA-8848021		P	PubChem
WIG000254		0	0.0761587	R-HSA-73887: Death Receptor Signalling		PubChem annotation: Reactome | COVID-19, COVID19, Coronavirus, Corona-virus, SARS, SARS2, SARS-CoV, SARS-CoV-2 [as per WikiPathways, DrugBank]	https://reactome.org/content/detail/R-HSA-73887		P	PubChem
WIG000256		0.0542453	0.0669382	R-HSA-75893: TNF signaling		PubChem annotation: Reactome | COVID-19, COVID19, Coronavirus, Corona-virus, SARS, SARS2, SARS-CoV, SARS-CoV-2 [as per WikiPathways, DrugBank]	https://reactome.org/content/detail/R-HSA-75893		P	PubChem
WIG000259		0.0683371	0.0727884	R-HSA-5357905: Regulation of TNFR1 signaling		PubChem annotation: Reactome | COVID-19, COVID19, Coronavirus, Corona-virus, SARS, SARS2, SARS-CoV, SARS-CoV-2 [as per WikiPathways, DrugBank]	https://reactome.org/content/detail/R-HSA-5357905		P	PubChem
WIG000261		0.167048	0.284986	R-HSA-193704: p75 NTR receptor-mediated signalling		PubChem annotation: Reactome | COVID-19, COVID19, Coronavirus, Corona-virus, SARS, SARS2, SARS-CoV, SARS-CoV-2 [as per WikiPathways]	https://reactome.org/content/detail/R-HSA-193704		P	PubChem
WIG000269		0.413793	0.686954	R-HSA-8953897: Cellular responses to external stimuli		PubChem annotation: Reactome | COVID-19, COVID19, Coronavirus, Corona-virus, SARS, SARS2, SARS-CoV, SARS-CoV-2 [as per WikiPathways, DrugBank, UniProt]	https://reactome.org/content/detail/R-HSA-8953897		P	PubChem
WIG000271		0.037296	0.244198	R-HSA-2262752: Cellular responses to stress		PubChem annotation: Reactome | COVID-19, COVID19, Coronavirus, Corona-virus, SARS, SARS2, SARS-CoV, SARS-CoV-2 [as per WikiPathways, DrugBank, UniProt]	https://reactome.org/content/detail/R-HSA-2262752		P	PubChem
WIG000272		0.387528	0.628554	R-HSA-2262749: Cellular response to hypoxia		PubChem annotation: Reactome | COVID-19, COVID19, Coronavirus, Corona-virus, SARS, SARS2, SARS-CoV, SARS-CoV-2 [as per WikiPathways, DrugBank]	https://reactome.org/content/detail/R-HSA-2262749		P	PubChem
WIG000273		0.434783	0.65464	R-HSA-1234174: Cellular response to hypoxia		PubChem annotation: Reactome | COVID-19, COVID19, Coronavirus, Corona-virus, SARS, SARS2, SARS-CoV, SARS-CoV-2 [as per WikiPathways, DrugBank]	https://reactome.org/content/detail/R-HSA-1234174		P	PubChem
WIG000278		0.0215311	0.234356	R-HSA-2559583: Cellular Senescence		PubChem annotation: Reactome | COVID-19, COVID19, Coronavirus, Corona-virus, SARS, SARS2, SARS-CoV, SARS-CoV-2 [as per WikiPathways, UniProt]	https://reactome.org/content/detail/R-HSA-2559583		P	PubChem
WIG000280		0.809437	0.828752	R-HSA-2559580: Oxidative Stress Induced Senescence		PubChem annotation: Reactome | COVID-19, COVID19, Coronavirus, Corona-virus, SARS, SARS2, SARS-CoV, SARS-CoV-2 [as per WikiPathways]	https://reactome.org/content/detail/R-HSA-2559580		P	PubChem
WIG000281		0.105882	0.317048	R-HSA-2559582: Senescence-Associated Secretory Phenotype (SASP)		PubChem annotation: Reactome | COVID-19, COVID19, Coronavirus, Corona-virus, SARS, SARS2, SARS-CoV, SARS-CoV-2 [as per WikiPathways, UniProt]	https://reactome.org/content/detail/R-HSA-2559582		P	PubChem
WIG000283		0.552795	0.695531	R-HSA-112316: Neuronal System		PubChem annotation: Reactome | COVID-19, COVID19, Coronavirus, Corona-virus, SARS, SARS2, SARS-CoV, SARS-CoV-2 [as per WikiPathways, UniProt]	https://reactome.org/content/detail/R-HSA-112316		P	PubChem
WIG000284		0.611588	0.724271	R-HSA-112315: Transmission across Chemical Synapses		PubChem annotation: Reactome | COVID-19, COVID19, Coronavirus, Corona-virus, SARS, SARS2, SARS-CoV, SARS-CoV-2 [as per WikiPathways, UniProt]	https://reactome.org/content/detail/R-HSA-112315		P	PubChem
WIG000285		0.471028	0.704117	R-HSA-112314: Neurotransmitter receptors and postsynaptic signal transmission		PubChem annotation: Reactome | COVID-19, COVID19, Coronavirus, Corona-virus, SARS, SARS2, SARS-CoV, SARS-CoV-2 [as per WikiPathways, UniProt]	https://reactome.org/content/detail/R-HSA-112314		P	PubChem
WIG000171		0.0737527	0.183006	R-HSA-194138: Signaling by VEGF		PubChem annotation: Reactome | COVID-19, COVID19, Coronavirus, Corona-virus, SARS, SARS2, SARS-CoV, SARS-CoV-2 [as per WikiPathways, DrugBank]	https://reactome.org/content/detail/R-HSA-194138		P	PubChem
WIG000172		0.0971564	0.302636	R-HSA-4420097: VEGFA-VEGFR2 Pathway		PubChem annotation: Reactome | COVID-19, COVID19, Coronavirus, Corona-virus, SARS, SARS2, SARS-CoV, SARS-CoV-2 [as per WikiPathways]	https://reactome.org/content/detail/R-HSA-4420097		P	PubChem
WIG000173		0.518595	0.771139	R-HSA-5218920: VEGFR2 mediated vascular permeability		PubChem annotation: Reactome | COVID-19, COVID19, Coronavirus, Corona-virus, SARS, SARS2, SARS-CoV, SARS-CoV-2 [as per WikiPathways]	https://reactome.org/content/detail/R-HSA-5218920		P	PubChem
WIG000174		0.170787	0.371108	R-HSA-1236394: Signaling by ERBB4		PubChem annotation: Reactome | COVID-19, COVID19, Coronavirus, Corona-virus, SARS, SARS2, SARS-CoV, SARS-CoV-2 [as per WikiPathways]	https://reactome.org/content/detail/R-HSA-1236394		P	PubChem
WIG000176		0	0.168471	R-HSA-9006936: Signaling by TGF-beta family members		PubChem annotation: Reactome | COVID-19, COVID19, Coronavirus, Corona-virus, SARS, SARS2, SARS-CoV, SARS-CoV-2 [as per WikiPathways, DrugBank, UniProt]	https://reactome.org/content/detail/R-HSA-9006936		P	PubChem
WIG000177		0	0.200142	R-HSA-170834: Signaling by TGF-beta Receptor Complex		PubChem annotation: Reactome | COVID-19, COVID19, Coronavirus, Corona-virus, SARS, SARS2, SARS-CoV, SARS-CoV-2 [as per WikiPathways, DrugBank, UniProt]	https://reactome.org/content/detail/R-HSA-170834		P	PubChem
WIG000178		0	0.124742	R-HSA-2173789: TGF-beta receptor signaling activates SMADs		PubChem annotation: Reactome | COVID-19, COVID19, Coronavirus, Corona-virus, SARS, SARS2, SARS-CoV, SARS-CoV-2 [as per WikiPathways, UniProt]	https://reactome.org/content/detail/R-HSA-2173789		P	PubChem
WIG000179		0	0.115216	R-HSA-2173788: Downregulation of TGF-beta receptor signaling		PubChem annotation: Reactome | COVID-19, COVID19, Coronavirus, Corona-virus, SARS, SARS2, SARS-CoV, SARS-CoV-2 [as per WikiPathways, UniProt]	https://reactome.org/content/detail/R-HSA-2173788		P	PubChem
WIG000181		0.294872	0.488149	R-HSA-2173793: Transcriptional activity of SMAD2/SMAD3:SMAD4 heterotrimer		PubChem annotation: Reactome | COVID-19, COVID19, Coronavirus, Corona-virus, SARS, SARS2, SARS-CoV, SARS-CoV-2 [as per WikiPathways, DrugBank]	https://reactome.org/content/detail/R-HSA-2173793		P	PubChem
WIG000182		0.704762	0.778682	R-HSA-2173796: SMAD2/SMAD3:SMAD4 heterotrimer regulates transcription		PubChem annotation: Reactome | COVID-19, COVID19, Coronavirus, Corona-virus, SARS, SARS2, SARS-CoV, SARS-CoV-2 [as per WikiPathways, DrugBank]	https://reactome.org/content/detail/R-HSA-2173796		P	PubChem
WIG000183		0.0595238	0.247966	R-HSA-372790: Signaling by GPCR		PubChem annotation: Reactome | COVID-19, COVID19, Coronavirus, Corona-virus, SARS, SARS2, SARS-CoV, SARS-CoV-2 [as per WikiPathways, UniProt]	https://reactome.org/content/detail/R-HSA-372790		P	PubChem
WIG000184		0.154545	0.360496	R-HSA-500792: GPCR ligand binding		PubChem annotation: Reactome | COVID-19, COVID19, Coronavirus, Corona-virus, SARS, SARS2, SARS-CoV, SARS-CoV-2 [as per WikiPathways]	https://reactome.org/content/detail/R-HSA-500792		P	PubChem
WIG000185		0.0361757	0.148856	R-HSA-373076: Class A/1 (Rhodopsin-like receptors)		PubChem annotation: Reactome | COVID-19, COVID19, Coronavirus, Corona-virus, SARS, SARS2, SARS-CoV, SARS-CoV-2 [as per WikiPathways]	https://reactome.org/content/detail/R-HSA-373076		P	PubChem
WIG000186		0.256	0.482008	R-HSA-375276: Peptide ligand-binding receptors		PubChem annotation: Reactome | COVID-19, COVID19, Coronavirus, Corona-virus, SARS, SARS2, SARS-CoV, SARS-CoV-2 [as per WikiPathways]	https://reactome.org/content/detail/R-HSA-375276		P	PubChem
WIG000187		0.076087	0.170433	R-HSA-388396: GPCR downstream signalling		PubChem annotation: Reactome | COVID-19, COVID19, Coronavirus, Corona-virus, SARS, SARS2, SARS-CoV, SARS-CoV-2 [as per WikiPathways, UniProt]	https://reactome.org/content/detail/R-HSA-388396		P	PubChem
WIG000188		0.0127932	0.13176	R-HSA-418594: G alpha (i) signalling events		PubChem annotation: Reactome | COVID-19, COVID19, Coronavirus, Corona-virus, SARS, SARS2, SARS-CoV, SARS-CoV-2 [as per WikiPathways, UniProt]	https://reactome.org/content/detail/R-HSA-418594		P	PubChem
WIG000189		0.917148	0.959384	R-HSA-111885: Opioid Signalling		PubChem annotation: Reactome | COVID-19, COVID19, Coronavirus, Corona-virus, SARS, SARS2, SARS-CoV, SARS-CoV-2 [as per WikiPathways, UniProt]	https://reactome.org/content/detail/R-HSA-111885		P	PubChem
WIG000190		0.95612	0.987575	R-HSA-112040: G-protein mediated events		PubChem annotation: Reactome | COVID-19, COVID19, Coronavirus, Corona-virus, SARS, SARS2, SARS-CoV, SARS-CoV-2 [as per WikiPathways, UniProt]	https://reactome.org/content/detail/R-HSA-112040		P	PubChem
WIG000195		0.541899	0.741774	R-HSA-416476: G alpha (q) signalling events		PubChem annotation: Reactome | COVID-19, COVID19, Coronavirus, Corona-virus, SARS, SARS2, SARS-CoV, SARS-CoV-2 [as per WikiPathways]	https://reactome.org/content/detail/R-HSA-416476		P	PubChem
WIG000197		0.0592784	0.284708	R-HSA-157118: Signaling by NOTCH		PubChem annotation: Reactome | COVID-19, COVID19, Coronavirus, Corona-virus, SARS, SARS2, SARS-CoV, SARS-CoV-2 [as per WikiPathways, UniProt]	https://reactome.org/content/detail/R-HSA-157118		P	PubChem
WIG000198		0.505859	0.629462	R-HSA-1912422: Pre-NOTCH Expression and Processing		PubChem annotation: Reactome | COVID-19, COVID19, Coronavirus, Corona-virus, SARS, SARS2, SARS-CoV, SARS-CoV-2 [as per WikiPathways, UniProt]	https://reactome.org/content/detail/R-HSA-1912422		P	PubChem
WIG000199		0.308977	0.499579	R-HSA-1912408: Pre-NOTCH Transcription and Translation		PubChem annotation: Reactome | COVID-19, COVID19, Coronavirus, Corona-virus, SARS, SARS2, SARS-CoV, SARS-CoV-2 [as per WikiPathways]	https://reactome.org/content/detail/R-HSA-1912408		P	PubChem
WIG000200		0.304965	0.580472	R-HSA-1980143: Signaling by NOTCH1		PubChem annotation: Reactome | COVID-19, COVID19, Coronavirus, Corona-virus, SARS, SARS2, SARS-CoV, SARS-CoV-2 [as per WikiPathways]	https://reactome.org/content/detail/R-HSA-1980143		P	PubChem
WIG000206		0.490476	0.709709	R-HSA-195721: Signaling by WNT		PubChem annotation: Reactome | COVID-19, COVID19, Coronavirus, Corona-virus, SARS, SARS2, SARS-CoV, SARS-CoV-2 [as per WikiPathways, DrugBank]	https://reactome.org/content/detail/R-HSA-195721		P	PubChem
WIG000208		0.319048	0.693404	R-HSA-201681: TCF dependent signaling in response to WNT		PubChem annotation: Reactome | COVID-19, COVID19, Coronavirus, Corona-virus, SARS, SARS2, SARS-CoV, SARS-CoV-2 [as per WikiPathways, DrugBank]	https://reactome.org/content/detail/R-HSA-201681		P	PubChem
WIG000210		0.580931	0.773102	R-HSA-3858494: Beta-catenin independent WNT signaling		PubChem annotation: Reactome | COVID-19, COVID19, Coronavirus, Corona-virus, SARS, SARS2, SARS-CoV, SARS-CoV-2 [as per WikiPathways]	https://reactome.org/content/detail/R-HSA-3858494		P	PubChem
WIG000211		0.326653	0.512072	R-HSA-4086398: Ca2+ pathway		PubChem annotation: Reactome | COVID-19, COVID19, Coronavirus, Corona-virus, SARS, SARS2, SARS-CoV, SARS-CoV-2 [as per WikiPathways]	https://reactome.org/content/detail/R-HSA-4086398		P	PubChem
WIG000212		0.404124	0.598933	R-HSA-2028269: Signaling by Hippo		PubChem annotation: Reactome | COVID-19, COVID19, Coronavirus, Corona-virus, SARS, SARS2, SARS-CoV, SARS-CoV-2 [as per WikiPathways]	https://reactome.org/content/detail/R-HSA-2028269		P	PubChem
WIG000213		0.332618	0.649663	R-HSA-5358351: Signaling by Hedgehog		PubChem annotation: Reactome | COVID-19, COVID19, Coronavirus, Corona-virus, SARS, SARS2, SARS-CoV, SARS-CoV-2 [as per WikiPathways]	https://reactome.org/content/detail/R-HSA-5358351		P	PubChem
WIG000312		0.603286	0.790811	R-HSA-392499: Metabolism of proteins		PubChem annotation: Reactome | COVID-19, COVID19, Coronavirus, Corona-virus, SARS, SARS2, SARS-CoV, SARS-CoV-2 [as per WikiPathways, DrugBank, Guide to PHARMACOLOGY, PDB, Protein Data Bank, UniProt]	https://reactome.org/content/detail/R-HSA-392499		P	PubChem
WIG000323		0.270588	0.468121	R-HSA-597592: Post-translational protein modification		PubChem annotation: Reactome | COVID-19, COVID19, Coronavirus, Corona-virus, SARS, SARS2, SARS-CoV, SARS-CoV-2 [as per WikiPathways, DrugBank, UniProt]	https://reactome.org/content/detail/R-HSA-597592		P	PubChem
WIG000364		0.753153	0.875882	R-HSA-6802957: Oncogenic MAPK signaling		PubChem annotation: Reactome | COVID-19, COVID19, Coronavirus, Corona-virus, SARS, SARS2, SARS-CoV, SARS-CoV-2 [as per WikiPathways, UniProt]	https://reactome.org/content/detail/R-HSA-6802957		P	PubChem
WIG000369		0.72119	0.884655	R-HSA-6802952: Signaling by BRAF and RAF fusions		PubChem annotation: Reactome | COVID-19, COVID19, Coronavirus, Corona-virus, SARS, SARS2, SARS-CoV, SARS-CoV-2 [as per WikiPathways]	https://reactome.org/content/detail/R-HSA-6802952		P	PubChem
WIG000374		0.184211	0.420645	R-HSA-5663205: Infectious disease		PubChem annotation: Reactome | COVID-19, COVID19, Coronavirus, Corona-virus, SARS, SARS2, SARS-CoV, SARS-CoV-2 [as per WikiPathways, UniProt]	https://reactome.org/content/detail/R-HSA-5663205		P	PubChem
WIG000398		0.145833	0.424662	R-HSA-5339562: Uptake and actions of bacterial toxins		PubChem annotation: Reactome | COVID-19, COVID19, Coronavirus, Corona-virus, SARS, SARS2, SARS-CoV, SARS-CoV-2 [as per WikiPathways, UniProt]	https://reactome.org/content/detail/R-HSA-5339562		P	PubChem
WIG000324		0.0685484	0.456937	R-HSA-2990846: SUMOylation		PubChem annotation: Reactome | COVID-19, COVID19, Coronavirus, Corona-virus, SARS, SARS2, SARS-CoV, SARS-CoV-2 [as per WikiPathways, DrugBank]	https://reactome.org/content/detail/R-HSA-2990846		P	PubChem
WIG000325		0.0685484	0.456721	R-HSA-3108232: SUMO E3 ligases SUMOylate target proteins		PubChem annotation: Reactome | COVID-19, COVID19, Coronavirus, Corona-virus, SARS, SARS2, SARS-CoV, SARS-CoV-2 [as per WikiPathways, DrugBank]	https://reactome.org/content/detail/R-HSA-3108232		P	PubChem
WIG000326		0.68774	0.800256	R-HSA-4090294: SUMOylation of intracellular receptors		PubChem annotation: Reactome | COVID-19, COVID19, Coronavirus, Corona-virus, SARS, SARS2, SARS-CoV, SARS-CoV-2 [as per WikiPathways, DrugBank]	https://reactome.org/content/detail/R-HSA-4090294		P	PubChem
WIG000328		0.551569	0.712672	R-HSA-5688426: Deubiquitination		PubChem annotation: Reactome | COVID-19, COVID19, Coronavirus, Corona-virus, SARS, SARS2, SARS-CoV, SARS-CoV-2 [as per WikiPathways]	https://reactome.org/content/detail/R-HSA-5688426		P	PubChem
WIG000329		0.617128	0.8056	R-HSA-5689880: Ub-specific processing proteases		PubChem annotation: Reactome | COVID-19, COVID19, Coronavirus, Corona-virus, SARS, SARS2, SARS-CoV, SARS-CoV-2 [as per WikiPathways]	https://reactome.org/content/detail/R-HSA-5689880		P	PubChem
WIG000330		0.112311	0.269179	R-HSA-5689896: Ovarian tumor domain proteases		PubChem annotation: Reactome | COVID-19, COVID19, Coronavirus, Corona-virus, SARS, SARS2, SARS-CoV, SARS-CoV-2 [as per WikiPathways]	https://reactome.org/content/detail/R-HSA-5689896		P	PubChem
WIG000335		0.547215	0.811471	R-HSA-381119: Unfolded Protein Response (UPR)		PubChem annotation: Reactome | COVID-19, COVID19, Coronavirus, Corona-virus, SARS, SARS2, SARS-CoV, SARS-CoV-2 [as per WikiPathways]	https://reactome.org/content/detail/R-HSA-381119		P	PubChem
WIG000340		0.889571	0.970116	R-HSA-381042: PERK regulates gene expression		PubChem annotation: Reactome | COVID-19, COVID19, Coronavirus, Corona-virus, SARS, SARS2, SARS-CoV, SARS-CoV-2 [as per WikiPathways]	https://reactome.org/content/detail/R-HSA-381042		P	PubChem
WIG000341		0.961009	0.990998	R-HSA-380994: ATF4 activates genes in response to endoplasmic reticulum stress		PubChem annotation: Reactome | COVID-19, COVID19, Coronavirus, Corona-virus, SARS, SARS2, SARS-CoV, SARS-CoV-2 [as per WikiPathways]	https://reactome.org/content/detail/R-HSA-380994		P	PubChem
WIG000343		0.555351	0.687513	R-HSA-400253: Circadian Clock		PubChem annotation: Reactome | COVID-19, COVID19, Coronavirus, Corona-virus, SARS, SARS2, SARS-CoV, SARS-CoV-2 [as per WikiPathways, DrugBank]	https://reactome.org/content/detail/R-HSA-400253		P	PubChem
WIG000344		0.582716	0.789499	R-HSA-1643685: Disease		PubChem annotation: Reactome | COVID-19, COVID19, Coronavirus, Corona-virus, SARS, SARS2, SARS-CoV, SARS-CoV-2 [as per WikiPathways, UniProt, DrugBank]	https://reactome.org/content/detail/R-HSA-1643685		P	PubChem
WIG000345		0.0869565	0.421887	R-HSA-5663202: Diseases of signal transduction by growth factor receptors and second messengers		PubChem annotation: Reactome | COVID-19, COVID19, Coronavirus, Corona-virus, SARS, SARS2, SARS-CoV, SARS-CoV-2 [as per WikiPathways, UniProt]	https://reactome.org/content/detail/R-HSA-5663202		P	PubChem
WIG000287		0.955112	0.991073	R-HSA-438064: Post NMDA receptor activation events		PubChem annotation: Reactome | COVID-19, COVID19, Coronavirus, Corona-virus, SARS, SARS2, SARS-CoV, SARS-CoV-2 [as per WikiPathways, UniProt]	https://reactome.org/content/detail/R-HSA-438064		P	PubChem
WIG000447		0.346341	0.648512	R-HSA-8878166: Transcriptional regulation by RUNX2		PubChem annotation: Reactome | COVID-19, COVID19, Coronavirus, Corona-virus, SARS, SARS2, SARS-CoV, SARS-CoV-2 [as per WikiPathways, DrugBank]	https://reactome.org/content/detail/R-HSA-8878166		P	PubChem
WIG000448		0.724832	0.862312	R-HSA-8939902: Regulation of RUNX2 expression and activity		PubChem annotation: Reactome | COVID-19, COVID19, Coronavirus, Corona-virus, SARS, SARS2, SARS-CoV, SARS-CoV-2 [as per WikiPathways, DrugBank]	https://reactome.org/content/detail/R-HSA-8939902		P	PubChem
WIG000449		0.945148	0.986369	R-HSA-8941326: RUNX2 regulates bone development		PubChem annotation: Reactome | COVID-19, COVID19, Coronavirus, Corona-virus, SARS, SARS2, SARS-CoV, SARS-CoV-2 [as per WikiPathways]	https://reactome.org/content/detail/R-HSA-8941326		P	PubChem
WIG000450		0.961207	0.984338	R-HSA-8940973: RUNX2 regulates osteoblast differentiation		PubChem annotation: Reactome | COVID-19, COVID19, Coronavirus, Corona-virus, SARS, SARS2, SARS-CoV, SARS-CoV-2 [as per WikiPathways]	https://reactome.org/content/detail/R-HSA-8940973		P	PubChem
WIG000454		0.179558	0.387436	R-HSA-8878159: Transcriptional regulation by RUNX3		PubChem annotation: Reactome | COVID-19, COVID19, Coronavirus, Corona-virus, SARS, SARS2, SARS-CoV, SARS-CoV-2 [as per WikiPathways, UniProt]	https://reactome.org/content/detail/R-HSA-8878159		P	PubChem
WIG000455		0.835417	0.94585	R-HSA-8941858: Regulation of RUNX3 expression and activity		PubChem annotation: Reactome | COVID-19, COVID19, Coronavirus, Corona-virus, SARS, SARS2, SARS-CoV, SARS-CoV-2 [as per WikiPathways]	https://reactome.org/content/detail/R-HSA-8941858		P	PubChem
WIG000465		0	0.0478407	R-HSA-168256: Immune System		PubChem annotation: Reactome | COVID-19, COVID19, Coronavirus, Corona-virus, SARS, SARS2, SARS-CoV, SARS-CoV-2 [as per WikiPathways, DrugBank, UniProt]	https://reactome.org/content/detail/R-HSA-168256		P	PubChem			B2
WIG000466		0.0359897	0.238139	R-HSA-1280218: Adaptive Immune System		PubChem annotation: Reactome | COVID-19, COVID19, Coronavirus, Corona-virus, SARS, SARS2, SARS-CoV, SARS-CoV-2 [as per WikiPathways, UniProt]	https://reactome.org/content/detail/R-HSA-1280218		P	PubChem
WIG000467		0.398633	0.688245	R-HSA-202403: TCR signaling		PubChem annotation: Reactome | COVID-19, COVID19, Coronavirus, Corona-virus, SARS, SARS2, SARS-CoV, SARS-CoV-2 [as per WikiPathways]	https://reactome.org/content/detail/R-HSA-202403		P	PubChem
WIG000471		0.574786	0.844623	R-HSA-202424: Downstream TCR signaling		PubChem annotation: Reactome | COVID-19, COVID19, Coronavirus, Corona-virus, SARS, SARS2, SARS-CoV, SARS-CoV-2 [as per WikiPathways]	https://reactome.org/content/detail/R-HSA-202424		P	PubChem
WIG000472		0.193277	0.295002	R-HSA-388841: Costimulation by the CD28 family		PubChem annotation: Reactome | COVID-19, COVID19, Coronavirus, Corona-virus, SARS, SARS2, SARS-CoV, SARS-CoV-2 [as per WikiPathways]	https://reactome.org/content/detail/R-HSA-388841		P	PubChem
WIG000473		0.0770791	0.407017	R-HSA-389356: CD28 co-stimulation		PubChem annotation: Reactome | COVID-19, COVID19, Coronavirus, Corona-virus, SARS, SARS2, SARS-CoV, SARS-CoV-2 [as per WikiPathways]	https://reactome.org/content/detail/R-HSA-389356		P	PubChem
WIG000477		0.14455	0.458612	R-HSA-983705: B Cell Activation		PubChem annotation: Reactome | COVID-19, COVID19, Coronavirus, Corona-virus, SARS, SARS2, SARS-CoV, SARS-CoV-2 [as per WikiPathways]	https://reactome.org/content/detail/R-HSA-983705		P	PubChem
WIG000478		0.630197	0.846402	R-HSA-1168372: Downstream signaling events of B Cell Receptor (BCR)		PubChem annotation: Reactome | COVID-19, COVID19, Coronavirus, Corona-virus, SARS, SARS2, SARS-CoV, SARS-CoV-2 [as per WikiPathways]	https://reactome.org/content/detail/R-HSA-1168372		P	PubChem
WIG000479		0.627193	0.866574	R-HSA-1169091: Activation of NF-kappaB in B cells		PubChem annotation: Reactome | COVID-19, COVID19, Coronavirus, Corona-virus, SARS, SARS2, SARS-CoV, SARS-CoV-2 [as per WikiPathways]	https://reactome.org/content/detail/R-HSA-1169091		P	PubChem
WIG000483		0.0827251	0.290758	R-HSA-198933: Immunoregulatory interactions between a Lymphoid and a non-Lymphoid cell		PubChem annotation: Reactome | COVID-19, COVID19, Coronavirus, Corona-virus, SARS, SARS2, SARS-CoV, SARS-CoV-2 [as per WikiPathways, UniProt]	https://reactome.org/content/detail/R-HSA-198933		P	PubChem
WIG000485		0	0.0324134	R-HSA-168249: Innate Immune System		PubChem annotation: Reactome | COVID-19, COVID19, Coronavirus, Corona-virus, SARS, SARS2, SARS-CoV, SARS-CoV-2 [as per WikiPathways, DrugBank]	https://reactome.org/content/detail/R-HSA-168249		P	PubChem			B2
WIG000486		0.0509978	0.0967974	R-HSA-168898: Toll-like Receptor Cascades		PubChem annotation: Reactome | COVID-19, COVID19, Coronavirus, Corona-virus, SARS, SARS2, SARS-CoV, SARS-CoV-2 [as per WikiPathways, DrugBank]	https://reactome.org/content/detail/R-HSA-168898		P	PubChem
WIG000488		0.0149893	0.130816	R-HSA-168142: Toll Like Receptor 10 (TLR10) Cascade		PubChem annotation: Reactome | COVID-19, COVID19, Coronavirus, Corona-virus, SARS, SARS2, SARS-CoV, SARS-CoV-2 [as per WikiPathways]	https://reactome.org/content/detail/R-HSA-168142		P	PubChem
WIG000489		0	0.120939	R-HSA-975871: MyD88 cascade initiated on plasma membrane		PubChem annotation: Reactome | COVID-19, COVID19, Coronavirus, Corona-virus, SARS, SARS2, SARS-CoV, SARS-CoV-2 [as per WikiPathways]	https://reactome.org/content/detail/R-HSA-975871		P	PubChem
WIG000493		0.0296443	0.116978	R-HSA-450294: MAP kinase activation		PubChem annotation: Reactome | COVID-19, COVID19, Coronavirus, Corona-virus, SARS, SARS2, SARS-CoV, SARS-CoV-2 [as per WikiPathways]	https://reactome.org/content/detail/R-HSA-450294		P	PubChem
WIG000499		0.0169133	0.0742605	R-HSA-168164: Toll Like Receptor 3 (TLR3) Cascade		PubChem annotation: Reactome | COVID-19, COVID19, Coronavirus, Corona-virus, SARS, SARS2, SARS-CoV, SARS-CoV-2 [as per WikiPathways]	https://reactome.org/content/detail/R-HSA-168164		P	PubChem
WIG000504		0	0.120798	R-HSA-168176: Toll Like Receptor 5 (TLR5) Cascade		PubChem annotation: Reactome | COVID-19, COVID19, Coronavirus, Corona-virus, SARS, SARS2, SARS-CoV, SARS-CoV-2 [as per WikiPathways]	https://reactome.org/content/detail/R-HSA-168176		P	PubChem
WIG000505		0.0164609	0.0856268	R-HSA-168181: Toll Like Receptor 7/8 (TLR7/8) Cascade		PubChem annotation: Reactome | COVID-19, COVID19, Coronavirus, Corona-virus, SARS, SARS2, SARS-CoV, SARS-CoV-2 [as per WikiPathways]	https://reactome.org/content/detail/R-HSA-168181		P	PubChem
WIG000506		0.0164609	0.0853776	R-HSA-975155: MyD88 dependent cascade initiated on endosome		PubChem annotation: Reactome | COVID-19, COVID19, Coronavirus, Corona-virus, SARS, SARS2, SARS-CoV, SARS-CoV-2 [as per WikiPathways]	https://reactome.org/content/detail/R-HSA-975155		P	PubChem
WIG000507		0.0165631	0.103726	R-HSA-975138: TRAF6 mediated induction of NFkB and MAP kinases upon TLR7/8 or 9 activation		PubChem annotation: Reactome | COVID-19, COVID19, Coronavirus, Corona-virus, SARS, SARS2, SARS-CoV, SARS-CoV-2 [as per WikiPathways]	https://reactome.org/content/detail/R-HSA-975138		P	PubChem
WIG000511		0	0.0807316	R-HSA-168138: Toll Like Receptor 9 (TLR9) Cascade		PubChem annotation: Reactome | COVID-19, COVID19, Coronavirus, Corona-virus, SARS, SARS2, SARS-CoV, SARS-CoV-2 [as per WikiPathways, DrugBank]	https://reactome.org/content/detail/R-HSA-168138		P	PubChem
WIG000512		0.0239234	0.0942496	R-HSA-166016: Toll Like Receptor 4 (TLR4) Cascade		PubChem annotation: Reactome | COVID-19, COVID19, Coronavirus, Corona-virus, SARS, SARS2, SARS-CoV, SARS-CoV-2 [as per WikiPathways]	https://reactome.org/content/detail/R-HSA-166016		P	PubChem
WIG000513		0.0503432	0.0985197	R-HSA-166058: MyD88:MAL(TIRAP) cascade initiated on plasma membrane		PubChem annotation: Reactome | COVID-19, COVID19, Coronavirus, Corona-virus, SARS, SARS2, SARS-CoV, SARS-CoV-2 [as per WikiPathways]	https://reactome.org/content/detail/R-HSA-166058		P	PubChem
WIG000514		0	0.0477035	R-HSA-166166: MyD88-independent TLR4 cascade		PubChem annotation: Reactome | COVID-19, COVID19, Coronavirus, Corona-virus, SARS, SARS2, SARS-CoV, SARS-CoV-2 [as per WikiPathways]	https://reactome.org/content/detail/R-HSA-166166		P	PubChem			B2
WIG000515		0	0.0364207	R-HSA-937061: TRIF(TICAM1)-mediated TLR4 signaling		PubChem annotation: Reactome | COVID-19, COVID19, Coronavirus, Corona-virus, SARS, SARS2, SARS-CoV, SARS-CoV-2 [as per WikiPathways]	https://reactome.org/content/detail/R-HSA-937061		P	PubChem			B2
WIG000520		0.0217391	0.0888699	R-HSA-181438: Toll Like Receptor 2 (TLR2) Cascade		PubChem annotation: Reactome | COVID-19, COVID19, Coronavirus, Corona-virus, SARS, SARS2, SARS-CoV, SARS-CoV-2 [as per WikiPathways]	https://reactome.org/content/detail/R-HSA-181438		P	PubChem
WIG000521		0.0218818	0.0786888	R-HSA-168179: Toll Like Receptor TLR1:TLR2 Cascade		PubChem annotation: Reactome | COVID-19, COVID19, Coronavirus, Corona-virus, SARS, SARS2, SARS-CoV, SARS-CoV-2 [as per WikiPathways]	https://reactome.org/content/detail/R-HSA-168179		P	PubChem
WIG000522		0.0276596	0.0897654	R-HSA-168188: Toll Like Receptor TLR6:TLR2 Cascade		PubChem annotation: Reactome | COVID-19, COVID19, Coronavirus, Corona-virus, SARS, SARS2, SARS-CoV, SARS-CoV-2 [as per WikiPathways]	https://reactome.org/content/detail/R-HSA-168188		P	PubChem
WIG000523		0.412417	0.616477	R-HSA-168643: Nucleotide-binding domain, leucine rich repeat containing receptor (NLR) signaling pathways		PubChem annotation: Reactome | COVID-19, COVID19, Coronavirus, Corona-virus, SARS, SARS2, SARS-CoV, SARS-CoV-2 [as per WikiPathways]	https://reactome.org/content/detail/R-HSA-168643		P	PubChem
WIG000524		0.316062	0.586568	R-HSA-168638: NOD1/2 Signaling Pathway		PubChem annotation: Reactome | COVID-19, COVID19, Coronavirus, Corona-virus, SARS, SARS2, SARS-CoV, SARS-CoV-2 [as per WikiPathways]	https://reactome.org/content/detail/R-HSA-168638		P	PubChem
WIG000525		0.645435	0.892372	R-HSA-622312: Inflammasomes		PubChem annotation: Reactome | COVID-19, COVID19, Coronavirus, Corona-virus, SARS, SARS2, SARS-CoV, SARS-CoV-2 [as per WikiPathways]	https://reactome.org/content/detail/R-HSA-622312		P	PubChem
WIG000409		0.407407	0.617671	R-HSA-8863678: Neurodegenerative Diseases		PubChem annotation: Reactome | COVID-19, COVID19, Coronavirus, Corona-virus, SARS, SARS2, SARS-CoV, SARS-CoV-2 [as per WikiPathways]	https://reactome.org/content/detail/R-HSA-8863678		P	PubChem
WIG000410		0.407407	0.617445	R-HSA-8862803: Deregulated CDK5 triggers multiple neurodegenerative pathways in Alzheimer's disease models		PubChem annotation: Reactome | COVID-19, COVID19, Coronavirus, Corona-virus, SARS, SARS2, SARS-CoV, SARS-CoV-2 [as per WikiPathways]	https://reactome.org/content/detail/R-HSA-8862803		P	PubChem
WIG000426		0.867238	0.984515	R-HSA-6791312: TP53 Regulates Transcription of Cell Cycle Genes		PubChem annotation: Reactome | COVID-19, COVID19, Coronavirus, Corona-virus, SARS, SARS2, SARS-CoV, SARS-CoV-2 [as per WikiPathways]	https://reactome.org/content/detail/R-HSA-6791312		P	PubChem
WIG000430		0.81422	0.860932	R-HSA-6806003: Regulation of TP53 Expression and Degradation		PubChem annotation: Reactome | COVID-19, COVID19, Coronavirus, Corona-virus, SARS, SARS2, SARS-CoV, SARS-CoV-2 [as per WikiPathways]	https://reactome.org/content/detail/R-HSA-6806003		P	PubChem
WIG000432		0.625	0.839202	R-HSA-6804758: Regulation of TP53 Activity through Acetylation		PubChem annotation: Reactome | COVID-19, COVID19, Coronavirus, Corona-virus, SARS, SARS2, SARS-CoV, SARS-CoV-2 [as per WikiPathways, DrugBank]	https://reactome.org/content/detail/R-HSA-6804758		P	PubChem
WIG000434		0.465753	0.685137	R-HSA-8878171: Transcriptional regulation by RUNX1		PubChem annotation: Reactome | COVID-19, COVID19, Coronavirus, Corona-virus, SARS, SARS2, SARS-CoV, SARS-CoV-2 [as per WikiPathways, DrugBank]	https://reactome.org/content/detail/R-HSA-8878171		P	PubChem
WIG000548		0.472727	0.695306	R-HSA-2454202: Fc epsilon receptor (FCERI) signaling		PubChem annotation: Reactome | COVID-19, COVID19, Coronavirus, Corona-virus, SARS, SARS2, SARS-CoV, SARS-CoV-2 [as per WikiPathways]	https://reactome.org/content/detail/R-HSA-2454202		P	PubChem
WIG000550		0.675381	0.887067	R-HSA-2871837: FCERI mediated NF-kB activation		PubChem annotation: Reactome | COVID-19, COVID19, Coronavirus, Corona-virus, SARS, SARS2, SARS-CoV, SARS-CoV-2 [as per WikiPathways]	https://reactome.org/content/detail/R-HSA-2871837		P	PubChem
WIG000551		0.509235	0.687096	R-HSA-5621481: C-type lectin receptors (CLRs)		PubChem annotation: Reactome | COVID-19, COVID19, Coronavirus, Corona-virus, SARS, SARS2, SARS-CoV, SARS-CoV-2 [as per WikiPathways]	https://reactome.org/content/detail/R-HSA-5621481		P	PubChem
WIG000552		0.484029	0.685037	R-HSA-5607764: CLEC7A (Dectin-1) signaling		PubChem annotation: Reactome | COVID-19, COVID19, Coronavirus, Corona-virus, SARS, SARS2, SARS-CoV, SARS-CoV-2 [as per WikiPathways]	https://reactome.org/content/detail/R-HSA-5607764		P	PubChem
WIG000556		0.0182292	0.119378	R-HSA-6803157: Antimicrobial peptides		PubChem annotation: Reactome | COVID-19, COVID19, Coronavirus, Corona-virus, SARS, SARS2, SARS-CoV, SARS-CoV-2 [as per WikiPathways]	https://reactome.org/content/detail/R-HSA-6803157		P	PubChem
WIG000559		0	0.0318645	R-HSA-1280215: Cytokine Signaling in Immune system		PubChem annotation: Reactome | COVID-19, COVID19, Coronavirus, Corona-virus, SARS, SARS2, SARS-CoV, SARS-CoV-2 [as per WikiPathways, DrugBank, UniProt]	https://reactome.org/content/detail/R-HSA-1280215		P	PubChem			B2
WIG000560		0	0.0256027	R-HSA-913531: Interferon Signaling		PubChem annotation: Reactome | COVID-19, COVID19, Coronavirus, Corona-virus, SARS, SARS2, SARS-CoV, SARS-CoV-2 [as per WikiPathways, DrugBank, UniProt]	https://reactome.org/content/detail/R-HSA-913531		P	PubChem			B2
WIG000561		0	0.0466555	R-HSA-909733: Interferon alpha/beta signaling		PubChem annotation: Reactome | COVID-19, COVID19, Coronavirus, Corona-virus, SARS, SARS2, SARS-CoV, SARS-CoV-2 [as per WikiPathways, DrugBank, UniProt]	https://reactome.org/content/detail/R-HSA-909733		P	PubChem			B2
WIG000563		0.0342742	0.158223	R-HSA-877300: Interferon gamma signaling		PubChem annotation: Reactome | COVID-19, COVID19, Coronavirus, Corona-virus, SARS, SARS2, SARS-CoV, SARS-CoV-2 [as per WikiPathways]	https://reactome.org/content/detail/R-HSA-877300		P	PubChem
WIG000593		0.487696	0.700552	R-HSA-5668541: TNFR2 non-canonical NF-kB pathway		PubChem annotation: Reactome | COVID-19, COVID19, Coronavirus, Corona-virus, SARS, SARS2, SARS-CoV, SARS-CoV-2 [as per WikiPathways, DrugBank]	https://reactome.org/content/detail/R-HSA-5668541		P	PubChem
WIG000607		0.421603	0.486568	R-HSA-429947: Deadenylation of mRNA		PubChem annotation: Reactome | COVID-19, COVID19, Coronavirus, Corona-virus, SARS, SARS2, SARS-CoV, SARS-CoV-2 [as per WikiPathways]	https://reactome.org/content/detail/R-HSA-429947		P	PubChem
WIG000618		0.882086	0.957419	WP100: Glutathione metabolism		PubChem annotation: WikiPathways | COVID-19, COVID19, Coronavirus, Corona-virus, SARS, SARS2, SARS-CoV, SARS-CoV-2 [as per WikiPathways]	https://www.wikipathways.org/index.php/Pathway:WP100		P	PubChem
WIG000619		0.482328	0.713212	WP107: Translation Factors		PubChem annotation: WikiPathways | COVID-19, COVID19, Coronavirus, Corona-virus, SARS, SARS2, SARS-CoV, SARS-CoV-2 [as per WikiPathways]	https://www.wikipathways.org/index.php/Pathway:WP107		P	PubChem
WIG000621		0.0532407	0.0767575	WP129: Matrix Metalloproteinases		PubChem annotation: WikiPathways | COVID-19, COVID19, Coronavirus, Corona-virus, SARS, SARS2, SARS-CoV, SARS-CoV-2 [as per WikiPathways]	https://www.wikipathways.org/index.php/Pathway:WP129		P	PubChem
WIG000623		0.309756	0.499031	WP1433: Nucleotide-binding Oligomerization Domain (NOD) pathway		PubChem annotation: WikiPathways | COVID-19, COVID19, Coronavirus, Corona-virus, SARS, SARS2, SARS-CoV, SARS-CoV-2 [as per WikiPathways]	https://www.wikipathways.org/index.php/Pathway:WP1433		P	PubChem
WIG000626		0	0.0319926	WP1449: Regulation of toll-like receptor signaling pathway		PubChem annotation: WikiPathways | COVID-19, COVID19, Coronavirus, Corona-virus, SARS, SARS2, SARS-CoV, SARS-CoV-2 [as per WikiPathways, UniProt]	https://www.wikipathways.org/index.php/Pathway:WP1449		P	PubChem			B2
WIG000628		0.778004	0.834033	WP1471: Target Of Rapamycin (TOR) Signaling		PubChem annotation: WikiPathways | COVID-19, COVID19, Coronavirus, Corona-virus, SARS, SARS2, SARS-CoV, SARS-CoV-2 [as per WikiPathways]	https://www.wikipathways.org/index.php/Pathway:WP1471		P	PubChem
WIG000630		0.868009	0.960528	WP1528: Physiological and Pathological Hypertrophy of the Heart		PubChem annotation: WikiPathways | COVID-19, COVID19, Coronavirus, Corona-virus, SARS, SARS2, SARS-CoV, SARS-CoV-2 [as per WikiPathways, UniProt]	https://www.wikipathways.org/index.php/Pathway:WP1528		P	PubChem
WIG000633		0	0.117763	WP1539: Angiogenesis		PubChem annotation: WikiPathways | COVID-19, COVID19, Coronavirus, Corona-virus, SARS, SARS2, SARS-CoV, SARS-CoV-2 [as per WikiPathways]	https://www.wikipathways.org/index.php/Pathway:WP1539		P	PubChem
WIG000635		0.168901	0.43788	WP1544: MicroRNAs in cardiomyocyte hypertrophy		PubChem annotation: WikiPathways | COVID-19, COVID19, Coronavirus, Corona-virus, SARS, SARS2, SARS-CoV, SARS-CoV-2 [as per WikiPathways, UniProt]	https://www.wikipathways.org/index.php/Pathway:WP1544		P	PubChem
WIG000637		0	0.0925169	WP1584: Type II diabetes mellitus		PubChem annotation: WikiPathways | COVID-19, COVID19, Coronavirus, Corona-virus, SARS, SARS2, SARS-CoV, SARS-CoV-2 [as per WikiPathways]	https://www.wikipathways.org/index.php/Pathway:WP1584		P	PubChem
WIG000639		0.742574	0.88553	WP1591: Heart Development		PubChem annotation: WikiPathways | COVID-19, COVID19, Coronavirus, Corona-virus, SARS, SARS2, SARS-CoV, SARS-CoV-2 [as per WikiPathways]	https://www.wikipathways.org/index.php/Pathway:WP1591		P	PubChem
WIG000641		0.4631	0.651661	WP1742: TP53 Network		PubChem annotation: WikiPathways | COVID-19, COVID19, Coronavirus, Corona-virus, SARS, SARS2, SARS-CoV, SARS-CoV-2 [as per WikiPathways]	https://www.wikipathways.org/index.php/Pathway:WP1742		P	PubChem
WIG000646		0.291417	0.542781	WP185: Integrin-mediated Cell Adhesion		PubChem annotation: WikiPathways | COVID-19, COVID19, Coronavirus, Corona-virus, SARS, SARS2, SARS-CoV, SARS-CoV-2 [as per WikiPathways, UniProt]	https://www.wikipathways.org/index.php/Pathway:WP185		P	PubChem
WIG000648		0.233261	0.542987	WP1982: Sterol Regulatory Element-Binding Proteins (SREBP) signalling		PubChem annotation: WikiPathways | COVID-19, COVID19, Coronavirus, Corona-virus, SARS, SARS2, SARS-CoV, SARS-CoV-2 [as per WikiPathways]	https://www.wikipathways.org/index.php/Pathway:WP1982		P	PubChem
WIG000649		0.412527	0.700534	WP1984: Integrated Breast Cancer Pathway		PubChem annotation: WikiPathways | COVID-19, COVID19, Coronavirus, Corona-virus, SARS, SARS2, SARS-CoV, SARS-CoV-2 [as per WikiPathways, DrugBank, UniProt]	https://www.wikipathways.org/index.php/Pathway:WP1984		P	PubChem
WIG000564		0	0.118261	R-HSA-1169410: Antiviral mechanism by IFN-stimulated genes		PubChem annotation: Reactome | COVID-19, COVID19, Coronavirus, Corona-virus, SARS, SARS2, SARS-CoV, SARS-CoV-2 [as per WikiPathways]	https://reactome.org/content/detail/R-HSA-1169410		P	PubChem
WIG000567		0	0.0355203	R-HSA-449147: Signaling by Interleukins		PubChem annotation: Reactome | COVID-19, COVID19, Coronavirus, Corona-virus, SARS, SARS2, SARS-CoV, SARS-CoV-2 [as per WikiPathways, DrugBank, UniProt]	https://reactome.org/content/detail/R-HSA-449147		P	PubChem			B2
WIG000568		0.152231	0.379106	R-HSA-446652: Interleukin-1 family signaling		PubChem annotation: Reactome | COVID-19, COVID19, Coronavirus, Corona-virus, SARS, SARS2, SARS-CoV, SARS-CoV-2 [as per WikiPathways, UniProt]	https://reactome.org/content/detail/R-HSA-446652		P	PubChem
WIG000570		0.156328	0.334239	R-HSA-9020702: Interleukin-1 signaling		PubChem annotation: Reactome | COVID-19, COVID19, Coronavirus, Corona-virus, SARS, SARS2, SARS-CoV, SARS-CoV-2 [as per WikiPathways]	https://reactome.org/content/detail/R-HSA-9020702		P	PubChem
WIG000573		0	0.0873922	R-HSA-451927: Interleukin-2 family signaling		PubChem annotation: Reactome | COVID-19, COVID19, Coronavirus, Corona-virus, SARS, SARS2, SARS-CoV, SARS-CoV-2 [as per WikiPathways]	https://reactome.org/content/detail/R-HSA-451927		P	PubChem
WIG000578		0.0706402	0.193471	R-HSA-6785807: Interleukin-4 and Interleukin-13 signaling		PubChem annotation: Reactome | COVID-19, COVID19, Coronavirus, Corona-virus, SARS, SARS2, SARS-CoV, SARS-CoV-2 [as per WikiPathways, DrugBank]	https://reactome.org/content/detail/R-HSA-6785807		P	PubChem
WIG000579		0	0.0519376	R-HSA-6783589: Interleukin-6 family signaling		PubChem annotation: Reactome | COVID-19, COVID19, Coronavirus, Corona-virus, SARS, SARS2, SARS-CoV, SARS-CoV-2 [as per WikiPathways, DrugBank, UniProt]	https://reactome.org/content/detail/R-HSA-6783589		P	PubChem
WIG000581		0.013834	0.174868	R-HSA-6788467: IL-6-type cytokine receptor ligand interactions		PubChem annotation: Reactome | COVID-19, COVID19, Coronavirus, Corona-virus, SARS, SARS2, SARS-CoV, SARS-CoV-2 [as per WikiPathways, UniProt]	https://reactome.org/content/detail/R-HSA-6788467		P	PubChem
WIG000584		0.0512821	0.135747	R-HSA-447115: Interleukin-12 family signaling		PubChem annotation: Reactome | COVID-19, COVID19, Coronavirus, Corona-virus, SARS, SARS2, SARS-CoV, SARS-CoV-2 [as per WikiPathways, DrugBank, UniProt]	https://reactome.org/content/detail/R-HSA-447115		P	PubChem
WIG000585		0.255051	0.497452	R-HSA-9020591: Interleukin-12 signaling		PubChem annotation: Reactome | COVID-19, COVID19, Coronavirus, Corona-virus, SARS, SARS2, SARS-CoV, SARS-CoV-2 [as per WikiPathways, DrugBank]	https://reactome.org/content/detail/R-HSA-9020591		P	PubChem
WIG000589		0.0995575	0.179014	R-HSA-448424: Interleukin-17 signaling		PubChem annotation: Reactome | COVID-19, COVID19, Coronavirus, Corona-virus, SARS, SARS2, SARS-CoV, SARS-CoV-2 [as per WikiPathways]	https://reactome.org/content/detail/R-HSA-448424		P	PubChem
WIG000590		0	0.0367594	R-HSA-8854691: Interleukin-20 family signaling		PubChem annotation: Reactome | COVID-19, COVID19, Coronavirus, Corona-virus, SARS, SARS2, SARS-CoV, SARS-CoV-2 [as per WikiPathways]	https://reactome.org/content/detail/R-HSA-8854691		P	PubChem			B2
WIG000591		0.18648	0.347823	R-HSA-449836: Other interleukin signaling		PubChem annotation: Reactome | COVID-19, COVID19, Coronavirus, Corona-virus, SARS, SARS2, SARS-CoV, SARS-CoV-2 [as per WikiPathways]	https://reactome.org/content/detail/R-HSA-449836		P	PubChem
WIG000529		0.0144928	0.076902	R-HSA-168928: DDX58/IFIH1-mediated induction of interferon-alpha/beta		PubChem annotation: Reactome | COVID-19, COVID19, Coronavirus, Corona-virus, SARS, SARS2, SARS-CoV, SARS-CoV-2 [as per WikiPathways]	https://reactome.org/content/detail/R-HSA-168928		P	PubChem
WIG000534		0	0.0600932	R-HSA-936440: Negative regulators of RIG-I/MDA5 signaling		PubChem annotation: Reactome | COVID-19, COVID19, Coronavirus, Corona-virus, SARS, SARS2, SARS-CoV, SARS-CoV-2 [as per WikiPathways]	https://reactome.org/content/detail/R-HSA-936440		P	PubChem
WIG000720		0.0502183	0.0688537	WP3287: Overview of nanoparticle effects		PubChem annotation: WikiPathways | COVID-19, COVID19, Coronavirus, Corona-virus, SARS, SARS2, SARS-CoV, SARS-CoV-2 [as per WikiPathways, UniProt]	https://www.wikipathways.org/index.php/Pathway:WP3287		P	PubChem
WIG000721		0.438697	0.670222	WP3298: Melatonin metabolism and effects		PubChem annotation: WikiPathways | COVID-19, COVID19, Coronavirus, Corona-virus, SARS, SARS2, SARS-CoV, SARS-CoV-2 [as per WikiPathways]	https://www.wikipathways.org/index.php/Pathway:WP3298		P	PubChem
WIG000724		0.048	0.0856583	WP3303: RAC1/PAK1/p38/MMP2 Pathway		PubChem annotation: WikiPathways | COVID-19, COVID19, Coronavirus, Corona-virus, SARS, SARS2, SARS-CoV, SARS-CoV-2 [as per WikiPathways]	https://www.wikipathways.org/index.php/Pathway:WP3303		P	PubChem
WIG000725		0.864143	0.925375	WP34: Ovarian Infertility Genes		PubChem annotation: WikiPathways | COVID-19, COVID19, Coronavirus, Corona-virus, SARS, SARS2, SARS-CoV, SARS-CoV-2 [as per WikiPathways, UniProt]	https://www.wikipathways.org/index.php/Pathway:WP34		P	PubChem
WIG000726		0.0944123	0.176408	WP3414: Initiation of transcription and translation elongation at the HIV-1 LTR		PubChem annotation: WikiPathways | COVID-19, COVID19, Coronavirus, Corona-virus, SARS, SARS2, SARS-CoV, SARS-CoV-2 [as per WikiPathways]	https://www.wikipathways.org/index.php/Pathway:WP3414		P	PubChem
WIG000727		0.856263	0.948402	WP3527: Preimplantation Embryo		PubChem annotation: WikiPathways | COVID-19, COVID19, Coronavirus, Corona-virus, SARS, SARS2, SARS-CoV, SARS-CoV-2 [as per WikiPathways]	https://www.wikipathways.org/index.php/Pathway:WP3527		P	PubChem
WIG000728		0.621782	0.764185	WP3584: MECP2 and Associated Rett Syndrome		PubChem annotation: WikiPathways | COVID-19, COVID19, Coronavirus, Corona-virus, SARS, SARS2, SARS-CoV, SARS-CoV-2 [as per WikiPathways]	https://www.wikipathways.org/index.php/Pathway:WP3584		P	PubChem
WIG000729		0.0555556	0.196318	WP3599: Transcription factor regulation in adipogenesis		PubChem annotation: WikiPathways | COVID-19, COVID19, Coronavirus, Corona-virus, SARS, SARS2, SARS-CoV, SARS-CoV-2 [as per WikiPathways, UniProt]	https://www.wikipathways.org/index.php/Pathway:WP3599		P	PubChem
WIG000731		0.903353	0.941181	WP3613: Photodynamic therapy-induced unfolded protein response		PubChem annotation: WikiPathways | COVID-19, COVID19, Coronavirus, Corona-virus, SARS, SARS2, SARS-CoV, SARS-CoV-2 [as per WikiPathways]	https://www.wikipathways.org/index.php/Pathway:WP3613		P	PubChem
WIG000732		0.0278422	0.13214	WP3614: Photodynamic therapy-induced HIF-1 survival signaling		PubChem annotation: WikiPathways | COVID-19, COVID19, Coronavirus, Corona-virus, SARS, SARS2, SARS-CoV, SARS-CoV-2 [as per WikiPathways]	https://www.wikipathways.org/index.php/Pathway:WP3614		P	PubChem
WIG000733		0.00627615	0.0171788	WP3617: Photodynamic therapy-induced NF-kB survival signaling		PubChem annotation: WikiPathways | COVID-19, COVID19, Coronavirus, Corona-virus, SARS, SARS2, SARS-CoV, SARS-CoV-2 [as per WikiPathways, UniProt]	https://www.wikipathways.org/index.php/Pathway:WP3617		P	PubChem			B2
WIG000734		0	0.0239627	WP3624: Lung fibrosis		PubChem annotation: WikiPathways | COVID-19, COVID19, Coronavirus, Corona-virus, SARS, SARS2, SARS-CoV, SARS-CoV-2 [as per WikiPathways, UniProt]	https://www.wikipathways.org/index.php/Pathway:WP3624		P	PubChem			B2
WIG000738		0	0.0665574	WP3646: Hepatitis C and Hepatocellular Carcinoma		PubChem annotation: WikiPathways | COVID-19, COVID19, Coronavirus, Corona-virus, SARS, SARS2, SARS-CoV, SARS-CoV-2 [as per WikiPathways, UniProt]	https://www.wikipathways.org/index.php/Pathway:WP3646		P	PubChem
WIG000739		0.653558	0.732034	WP3651: Pathways Affected in Adenoid Cystic Carcinoma		PubChem annotation: WikiPathways | COVID-19, COVID19, Coronavirus, Corona-virus, SARS, SARS2, SARS-CoV, SARS-CoV-2 [as per WikiPathways]	https://www.wikipathways.org/index.php/Pathway:WP3651		P	PubChem
WIG000741		0.454064	0.567536	WP3657: Hematopoietic Stem Cell Gene Regulation by GABP alpha/beta Complex		PubChem annotation: WikiPathways | COVID-19, COVID19, Coronavirus, Corona-virus, SARS, SARS2, SARS-CoV, SARS-CoV-2 [as per WikiPathways]	https://www.wikipathways.org/index.php/Pathway:WP3657		P	PubChem
WIG000742		0.866995	0.967746	WP3658: Wnt/beta-catenin Signaling Pathway in Leukemia		PubChem annotation: WikiPathways | COVID-19, COVID19, Coronavirus, Corona-virus, SARS, SARS2, SARS-CoV, SARS-CoV-2 [as per WikiPathways]	https://www.wikipathways.org/index.php/Pathway:WP3658		P	PubChem
WIG000743		0.296578	0.600805	WP3668: Hypothesized Pathways in Pathogenesis of Cardiovascular Disease		PubChem annotation: WikiPathways | COVID-19, COVID19, Coronavirus, Corona-virus, SARS, SARS2, SARS-CoV, SARS-CoV-2 [as per WikiPathways, UniProt]	https://www.wikipathways.org/index.php/Pathway:WP3668		P	PubChem
WIG000744		0.158416	0.412024	WP3670: Simplified Interaction Map Between LOXL4 and Oxidative Stress Pathway		PubChem annotation: WikiPathways | COVID-19, COVID19, Coronavirus, Corona-virus, SARS, SARS2, SARS-CoV, SARS-CoV-2 [as per WikiPathways]	https://www.wikipathways.org/index.php/Pathway:WP3670		P	PubChem
WIG000747		0.423077	0.628492	WP3676: BDNF-TrkB Signaling		PubChem annotation: WikiPathways | COVID-19, COVID19, Coronavirus, Corona-virus, SARS, SARS2, SARS-CoV, SARS-CoV-2 [as per WikiPathways]	https://www.wikipathways.org/index.php/Pathway:WP3676		P	PubChem
WIG000748		0.32363	0.600904	WP3680: Association Between Physico-Chemical Features and Toxicity Associated Pathways		PubChem annotation: WikiPathways | COVID-19, COVID19, Coronavirus, Corona-virus, SARS, SARS2, SARS-CoV, SARS-CoV-2 [as per WikiPathways]	https://www.wikipathways.org/index.php/Pathway:WP3680		P	PubChem
WIG000749		0.463592	0.631804	WP382: MAPK Signaling Pathway		PubChem annotation: WikiPathways | COVID-19, COVID19, Coronavirus, Corona-virus, SARS, SARS2, SARS-CoV, SARS-CoV-2 [as per WikiPathways]	https://www.wikipathways.org/index.php/Pathway:WP382		P	PubChem
WIG000750		0.658385	0.821102	WP384: Apoptosis Modulation by HSP70		PubChem annotation: WikiPathways | COVID-19, COVID19, Coronavirus, Corona-virus, SARS, SARS2, SARS-CoV, SARS-CoV-2 [as per WikiPathways]	https://www.wikipathways.org/index.php/Pathway:WP384		P	PubChem
WIG000754		0.605357	0.776919	WP3850: Factors and pathways affecting insulin-like growth factor (IGF1)-Akt signaling		PubChem annotation: WikiPathways | COVID-19, COVID19, Coronavirus, Corona-virus, SARS, SARS2, SARS-CoV, SARS-CoV-2 [as per WikiPathways, UniProt]	https://www.wikipathways.org/index.php/Pathway:WP3850		P	PubChem
WIG000755		0	0.0321599	WP3851: TLR4 Signaling and Tolerance		PubChem annotation: WikiPathways | COVID-19, COVID19, Coronavirus, Corona-virus, SARS, SARS2, SARS-CoV, SARS-CoV-2 [as per WikiPathways, UniProt]	https://www.wikipathways.org/index.php/Pathway:WP3851		P	PubChem			B2
WIG000756		0.670213	0.787654	WP3853: ERK Pathway in Huntington's Disease		PubChem annotation: WikiPathways | COVID-19, COVID19, Coronavirus, Corona-virus, SARS, SARS2, SARS-CoV, SARS-CoV-2 [as per WikiPathways]	https://www.wikipathways.org/index.php/Pathway:WP3853		P	PubChem
WIG000757		0.0825688	0.0627623	WP3858: Toll-like Receptor Signaling related to MyD88		PubChem annotation: WikiPathways | COVID-19, COVID19, Coronavirus, Corona-virus, SARS, SARS2, SARS-CoV, SARS-CoV-2 [as per WikiPathways]	https://www.wikipathways.org/index.php/Pathway:WP3858		P	PubChem
WIG000759		0.0476191	0.119015	WP3863: T-Cell antigen Receptor (TCR) pathway during Staphylococcus aureus infection		PubChem annotation: WikiPathways | COVID-19, COVID19, Coronavirus, Corona-virus, SARS, SARS2, SARS-CoV, SARS-CoV-2 [as per WikiPathways]	https://www.wikipathways.org/index.php/Pathway:WP3863		P	PubChem
WIG000760		0.0283843	0.0726878	WP3865: Novel intracellular components of RIG-I-like receptor (RLR) pathway		PubChem annotation: WikiPathways | COVID-19, COVID19, Coronavirus, Corona-virus, SARS, SARS2, SARS-CoV, SARS-CoV-2 [as per WikiPathways]	https://www.wikipathways.org/index.php/Pathway:WP3865		P	PubChem
WIG000761		0.16273	0.173656	WP3872: Regulation of Apoptosis by Parathyroid Hormone-related Protein		PubChem annotation: WikiPathways | COVID-19, COVID19, Coronavirus, Corona-virus, SARS, SARS2, SARS-CoV, SARS-CoV-2 [as per WikiPathways]	https://www.wikipathways.org/index.php/Pathway:WP3872		P	PubChem
WIG000762		0.157197	0.367828	WP3874: Canonical and Non-Canonical TGF-B signaling		PubChem annotation: WikiPathways | COVID-19, COVID19, Coronavirus, Corona-virus, SARS, SARS2, SARS-CoV, SARS-CoV-2 [as per WikiPathways, UniProt]	https://www.wikipathways.org/index.php/Pathway:WP3874		P	PubChem
WIG000764		0.0221239	0.085793	WP3877: Simplified Depiction of MYD88 Distinct Input-Output Pathway		PubChem annotation: WikiPathways | COVID-19, COVID19, Coronavirus, Corona-virus, SARS, SARS2, SARS-CoV, SARS-CoV-2 [as per WikiPathways]	https://www.wikipathways.org/index.php/Pathway:WP3877		P	PubChem
WIG000768		0.0179028	0.085844	WP3893: Development and heterogeneity of the ILC family		PubChem annotation: WikiPathways | COVID-19, COVID19, Coronavirus, Corona-virus, SARS, SARS2, SARS-CoV, SARS-CoV-2 [as per WikiPathways, UniProt]	https://www.wikipathways.org/index.php/Pathway:WP3893		P	PubChem
WIG000769		0.930636	0.955502	WP3915: Angiopoietin Like Protein 8 Regulatory Pathway		PubChem annotation: WikiPathways | COVID-19, COVID19, Coronavirus, Corona-virus, SARS, SARS2, SARS-CoV, SARS-CoV-2 [as per WikiPathways]	https://www.wikipathways.org/index.php/Pathway:WP3915		P	PubChem
WIG000772		0.786164	0.81838	WP3929: Chemokine signaling pathway		PubChem annotation: WikiPathways | COVID-19, COVID19, Coronavirus, Corona-virus, SARS, SARS2, SARS-CoV, SARS-CoV-2 [as per WikiPathways]	https://www.wikipathways.org/index.php/Pathway:WP3929		P	PubChem
WIG000774		0.368664	0.613115	WP3932: Focal Adhesion-PI3K-Akt-mTOR-signaling pathway		PubChem annotation: WikiPathways | COVID-19, COVID19, Coronavirus, Corona-virus, SARS, SARS2, SARS-CoV, SARS-CoV-2 [as per WikiPathways, UniProt]	https://www.wikipathways.org/index.php/Pathway:WP3932		P	PubChem
WIG000775		0.1975	0.422679	WP3935: Leptin Insulin Overlap		PubChem annotation: WikiPathways | COVID-19, COVID19, Coronavirus, Corona-virus, SARS, SARS2, SARS-CoV, SARS-CoV-2 [as per WikiPathways]	https://www.wikipathways.org/index.php/Pathway:WP3935		P	PubChem
WIG000776		0.254453	0.56883	WP3937: Microglia Pathogen Phagocytosis Pathway		PubChem annotation: WikiPathways | COVID-19, COVID19, Coronavirus, Corona-virus, SARS, SARS2, SARS-CoV, SARS-CoV-2 [as per WikiPathways]	https://www.wikipathways.org/index.php/Pathway:WP3937		P	PubChem
WIG000777		0.0149254	0.0600425	WP3941: Oxidative Damage		PubChem annotation: WikiPathways | COVID-19, COVID19, Coronavirus, Corona-virus, SARS, SARS2, SARS-CoV, SARS-CoV-2 [as per WikiPathways]	https://www.wikipathways.org/index.php/Pathway:WP3941		P	PubChem
WIG000779		0.0154185	0.210327	WP3945: TYROBP Causal Network		PubChem annotation: WikiPathways | COVID-19, COVID19, Coronavirus, Corona-virus, SARS, SARS2, SARS-CoV, SARS-CoV-2 [as per WikiPathways]	https://www.wikipathways.org/index.php/Pathway:WP3945		P	PubChem
WIG000783		0.562141	0.775149	WP399: Wnt Signaling Pathway and Pluripotency		PubChem annotation: WikiPathways | COVID-19, COVID19, Coronavirus, Corona-virus, SARS, SARS2, SARS-CoV, SARS-CoV-2 [as per WikiPathways]	https://www.wikipathways.org/index.php/Pathway:WP399		P	PubChem
WIG000784		0	0.1871	WP3995: Prion disease pathway		PubChem annotation: WikiPathways | COVID-19, COVID19, Coronavirus, Corona-virus, SARS, SARS2, SARS-CoV, SARS-CoV-2 [as per WikiPathways]	https://www.wikipathways.org/index.php/Pathway:WP3995		P	PubChem
WIG000785		0.484909	0.712345	WP3996: Ethanol effects on histone modifications		PubChem annotation: WikiPathways | COVID-19, COVID19, Coronavirus, Corona-virus, SARS, SARS2, SARS-CoV, SARS-CoV-2 [as per WikiPathways]	https://www.wikipathways.org/index.php/Pathway:WP3996		P	PubChem
WIG000786		0.353271	0.674983	WP400: p38 MAPK Signaling Pathway		PubChem annotation: WikiPathways | COVID-19, COVID19, Coronavirus, Corona-virus, SARS, SARS2, SARS-CoV, SARS-CoV-2 [as per WikiPathways]	https://www.wikipathways.org/index.php/Pathway:WP400		P	PubChem
WIG000787		0.106024	0.29617	WP4008: NO/cGMP/PKG mediated Neuroprotection		PubChem annotation: WikiPathways | COVID-19, COVID19, Coronavirus, Corona-virus, SARS, SARS2, SARS-CoV, SARS-CoV-2 [as per WikiPathways]	https://www.wikipathways.org/index.php/Pathway:WP4008		P	PubChem
WIG000789		0.0574257	0.195595	WP4018: Pathways in clear cell renal cell carcinoma		PubChem annotation: WikiPathways | COVID-19, COVID19, Coronavirus, Corona-virus, SARS, SARS2, SARS-CoV, SARS-CoV-2 [as per WikiPathways]	https://www.wikipathways.org/index.php/Pathway:WP4018		P	PubChem
WIG000790		0.0325866	0.194118	WP408: Oxidative Stress		PubChem annotation: WikiPathways | COVID-19, COVID19, Coronavirus, Corona-virus, SARS, SARS2, SARS-CoV, SARS-CoV-2 [as per WikiPathways]	https://www.wikipathways.org/index.php/Pathway:WP408		P	PubChem
WIG000791		0.768775	0.916739	WP410: Exercise-induced Circadian Regulation		PubChem annotation: WikiPathways | COVID-19, COVID19, Coronavirus, Corona-virus, SARS, SARS2, SARS-CoV, SARS-CoV-2 [as per WikiPathways]	https://www.wikipathways.org/index.php/Pathway:WP410		P	PubChem
WIG000792		0	0.0190905	WP4136: Fibrin Complement Receptor 3 Signaling Pathway		PubChem annotation: WikiPathways | COVID-19, COVID19, Coronavirus, Corona-virus, SARS, SARS2, SARS-CoV, SARS-CoV-2 [as per WikiPathways, UniProt]	https://www.wikipathways.org/index.php/Pathway:WP4136		P	PubChem			B2
WIG000793		0.359922	0.585964	WP4141: PI3K/AKT/mTOR - VitD3 Signalling		PubChem annotation: WikiPathways | COVID-19, COVID19, Coronavirus, Corona-virus, SARS, SARS2, SARS-CoV, SARS-CoV-2 [as per WikiPathways]	https://www.wikipathways.org/index.php/Pathway:WP4141		P	PubChem
WIG000794		0.752437	0.891842	WP4148: Splicing factor NOVA regulated synaptic proteins		PubChem annotation: WikiPathways | COVID-19, COVID19, Coronavirus, Corona-virus, SARS, SARS2, SARS-CoV, SARS-CoV-2 [as per WikiPathways]	https://www.wikipathways.org/index.php/Pathway:WP4148		P	PubChem
WIG000797		0.945489	0.976119	WP4155: Endometrial cancer		PubChem annotation: WikiPathways | COVID-19, COVID19, Coronavirus, Corona-virus, SARS, SARS2, SARS-CoV, SARS-CoV-2 [as per WikiPathways]	https://www.wikipathways.org/index.php/Pathway:WP4155		P	PubChem
WIG000798		0.552916	0.716919	WP4172: PI3K-Akt Signaling Pathway		PubChem annotation: WikiPathways | COVID-19, COVID19, Coronavirus, Corona-virus, SARS, SARS2, SARS-CoV, SARS-CoV-2 [as per WikiPathways, UniProt]	https://www.wikipathways.org/index.php/Pathway:WP4172		P	PubChem
WIG000801		0	0.0353244	WP4197: The human immune response to tuberculosis		PubChem annotation: WikiPathways | COVID-19, COVID19, Coronavirus, Corona-virus, SARS, SARS2, SARS-CoV, SARS-CoV-2 [as per WikiPathways]	https://www.wikipathways.org/index.php/Pathway:WP4197		P	PubChem			B2
WIG000805		0	0.072872	WP4217: Ebola Virus Pathway on Host		PubChem annotation: WikiPathways | COVID-19, COVID19, Coronavirus, Corona-virus, SARS, SARS2, SARS-CoV, SARS-CoV-2 [as per WikiPathways, UniProt]	https://www.wikipathways.org/index.php/Pathway:WP4217		P	PubChem
WIG000807		0.412632	0.630687	WP4222: Phosphodiesterases in neuronal function		PubChem annotation: WikiPathways | COVID-19, COVID19, Coronavirus, Corona-virus, SARS, SARS2, SARS-CoV, SARS-CoV-2 [as per WikiPathways]	https://www.wikipathways.org/index.php/Pathway:WP4222		P	PubChem
WIG000809		0.214141	0.459184	WP4239: Epithelial to mesenchymal transition in colorectal cancer		PubChem annotation: WikiPathways | COVID-19, COVID19, Coronavirus, Corona-virus, SARS, SARS2, SARS-CoV, SARS-CoV-2 [as per WikiPathways, UniProt]	https://www.wikipathways.org/index.php/Pathway:WP4239		P	PubChem
WIG000810		0.35124	0.556215	WP4241: Type 2 papillary renal cell carcinoma		PubChem annotation: WikiPathways | COVID-19, COVID19, Coronavirus, Corona-virus, SARS, SARS2, SARS-CoV, SARS-CoV-2 [as per WikiPathways]	https://www.wikipathways.org/index.php/Pathway:WP4241		P	PubChem
WIG000811		0.957055	0.940241	WP4249: Hedgehog Signaling Pathway		PubChem annotation: WikiPathways | COVID-19, COVID19, Coronavirus, Corona-virus, SARS, SARS2, SARS-CoV, SARS-CoV-2 [as per WikiPathways]	https://www.wikipathways.org/index.php/Pathway:WP4249		P	PubChem
WIG000812		0.882023	0.923527	WP4255: Non-small cell lung cancer		PubChem annotation: WikiPathways | COVID-19, COVID19, Coronavirus, Corona-virus, SARS, SARS2, SARS-CoV, SARS-CoV-2 [as per WikiPathways]	https://www.wikipathways.org/index.php/Pathway:WP4255		P	PubChem
WIG000813		0.882483	0.934447	WP4258: LncRNA involvement in canonical Wnt signaling and colorectal cancer		PubChem annotation: WikiPathways | COVID-19, COVID19, Coronavirus, Corona-virus, SARS, SARS2, SARS-CoV, SARS-CoV-2 [as per WikiPathways]	https://www.wikipathways.org/index.php/Pathway:WP4258		P	PubChem
WIG000815		0.14313	0.488981	WP4263: Pancreatic adenocarcinoma pathway		PubChem annotation: WikiPathways | COVID-19, COVID19, Coronavirus, Corona-virus, SARS, SARS2, SARS-CoV, SARS-CoV-2 [as per WikiPathways, UniProt]	https://www.wikipathways.org/index.php/Pathway:WP4263		P	PubChem
WIG000818		0.890946	0.950766	WP4286: Genotoxicity pathway		PubChem annotation: WikiPathways | COVID-19, COVID19, Coronavirus, Corona-virus, SARS, SARS2, SARS-CoV, SARS-CoV-2 [as per WikiPathways]	https://www.wikipathways.org/index.php/Pathway:WP4286		P	PubChem
WIG000819		0.0316742	0.156098	WP4298: Viral Acute Myocarditis		PubChem annotation: WikiPathways | COVID-19, COVID19, Coronavirus, Corona-virus, SARS, SARS2, SARS-CoV, SARS-CoV-2 [as per WikiPathways, UniProt]	https://www.wikipathways.org/index.php/Pathway:WP4298		P	PubChem
WIG000820		0.600457	0.739851	WP43: Oxidation by Cytochrome P450		PubChem annotation: WikiPathways | COVID-19, COVID19, Coronavirus, Corona-virus, SARS, SARS2, SARS-CoV, SARS-CoV-2 [as per WikiPathways]	https://www.wikipathways.org/index.php/Pathway:WP43		P	PubChem
WIG000821		0.0334129	0.0640087	WP4300: Extracellular vesicles in the crosstalk of cardiac cells		PubChem annotation: WikiPathways | COVID-19, COVID19, Coronavirus, Corona-virus, SARS, SARS2, SARS-CoV, SARS-CoV-2 [as per WikiPathways, UniProt]	https://www.wikipathways.org/index.php/Pathway:WP4300		P	PubChem
WIG000822		0.667683	0.795253	WP4301: Inhibition of exosome biogenesis and secretion by Manumycin A in CRPC cells		PubChem annotation: WikiPathways | COVID-19, COVID19, Coronavirus, Corona-virus, SARS, SARS2, SARS-CoV, SARS-CoV-2 [as per WikiPathways]	https://www.wikipathways.org/index.php/Pathway:WP4301		P	PubChem
WIG000823		0	0.0177664	WP4304: Oligodendrocyte Specification and differentiation(including remyelination), leading to Myelin Components for CNS		PubChem annotation: WikiPathways | COVID-19, COVID19, Coronavirus, Corona-virus, SARS, SARS2, SARS-CoV, SARS-CoV-2 [as per WikiPathways, DrugBank]	https://www.wikipathways.org/index.php/Pathway:WP4304		P	PubChem			B2
WIG000824		0.172906	0.297364	WP4313: Ferroptosis		PubChem annotation: WikiPathways | COVID-19, COVID19, Coronavirus, Corona-virus, SARS, SARS2, SARS-CoV, SARS-CoV-2 [as per WikiPathways]	https://www.wikipathways.org/index.php/Pathway:WP4313		P	PubChem
WIG000826		0.026738	0.0402703	WP4329: miRNAs involvement in the immune response in sepsis		PubChem annotation: WikiPathways | COVID-19, COVID19, Coronavirus, Corona-virus, SARS, SARS2, SARS-CoV, SARS-CoV-2 [as per WikiPathways, UniProt]	https://www.wikipathways.org/index.php/Pathway:WP4329		P	PubChem			B2
WIG000827		0	0.0593086	WP4331: Neovascularisation processes		PubChem annotation: WikiPathways | COVID-19, COVID19, Coronavirus, Corona-virus, SARS, SARS2, SARS-CoV, SARS-CoV-2 [as per WikiPathways, UniProt]	https://www.wikipathways.org/index.php/Pathway:WP4331		P	PubChem
WIG000654		0.653846	0.812833	WP2038: Regulation of Microtubule Cytoskeleton		PubChem annotation: WikiPathways | COVID-19, COVID19, Coronavirus, Corona-virus, SARS, SARS2, SARS-CoV, SARS-CoV-2 [as per WikiPathways]	https://www.wikipathways.org/index.php/Pathway:WP2038		P	PubChem
WIG000655		0.560554	0.731351	WP2059: Alzheimers Disease		PubChem annotation: WikiPathways | COVID-19, COVID19, Coronavirus, Corona-virus, SARS, SARS2, SARS-CoV, SARS-CoV-2 [as per WikiPathways]	https://www.wikipathways.org/index.php/Pathway:WP2059		P	PubChem
WIG000656		0.539863	0.746623	WP2064: Neural Crest Differentiation		PubChem annotation: WikiPathways | COVID-19, COVID19, Coronavirus, Corona-virus, SARS, SARS2, SARS-CoV, SARS-CoV-2 [as per WikiPathways]	https://www.wikipathways.org/index.php/Pathway:WP2064		P	PubChem
WIG000657		0.225714	0.460734	WP2112: IL17 signaling pathway		PubChem annotation: WikiPathways | COVID-19, COVID19, Coronavirus, Corona-virus, SARS, SARS2, SARS-CoV, SARS-CoV-2 [as per WikiPathways]	https://www.wikipathways.org/index.php/Pathway:WP2112		P	PubChem
WIG000660		0.983333	0.987917	WP2261: Signaling Pathways in Glioblastoma		PubChem annotation: WikiPathways | COVID-19, COVID19, Coronavirus, Corona-virus, SARS, SARS2, SARS-CoV, SARS-CoV-2 [as per WikiPathways]	https://www.wikipathways.org/index.php/Pathway:WP2261		P	PubChem
WIG000662		0.0177665	0.109989	WP2328: Allograft Rejection		PubChem annotation: WikiPathways | COVID-19, COVID19, Coronavirus, Corona-virus, SARS, SARS2, SARS-CoV, SARS-CoV-2 [as per WikiPathways]	https://www.wikipathways.org/index.php/Pathway:WP2328		P	PubChem
WIG000663		0.010352	0.0824833	WP2332: Interleukin-11 Signaling Pathway		PubChem annotation: WikiPathways | COVID-19, COVID19, Coronavirus, Corona-virus, SARS, SARS2, SARS-CoV, SARS-CoV-2 [as per WikiPathways, UniProt]	https://www.wikipathways.org/index.php/Pathway:WP2332		P	PubChem
WIG000664		0.166667	0.447897	WP2355: Corticotropin-releasing hormone signaling pathway		PubChem annotation: WikiPathways | COVID-19, COVID19, Coronavirus, Corona-virus, SARS, SARS2, SARS-CoV, SARS-CoV-2 [as per WikiPathways]	https://www.wikipathways.org/index.php/Pathway:WP2355		P	PubChem
WIG000666		0	0.187872	WP236: Adipogenesis		PubChem annotation: WikiPathways | COVID-19, COVID19, Coronavirus, Corona-virus, SARS, SARS2, SARS-CoV, SARS-CoV-2 [as per WikiPathways, UniProt]	https://www.wikipathways.org/index.php/Pathway:WP236		P	PubChem
WIG000671		0.676385	0.795285	WP2371: Parkinsons Disease Pathway		PubChem annotation: WikiPathways | COVID-19, COVID19, Coronavirus, Corona-virus, SARS, SARS2, SARS-CoV, SARS-CoV-2 [as per WikiPathways]	https://www.wikipathways.org/index.php/Pathway:WP2371		P	PubChem
WIG000673		0.649867	0.820244	WP2406: Cardiac Progenitor Differentiation		PubChem annotation: WikiPathways | COVID-19, COVID19, Coronavirus, Corona-virus, SARS, SARS2, SARS-CoV, SARS-CoV-2 [as per WikiPathways]	https://www.wikipathways.org/index.php/Pathway:WP2406		P	PubChem
WIG000674		0	0.0345447	WP2431: Spinal Cord Injury		PubChem annotation: WikiPathways | COVID-19, COVID19, Coronavirus, Corona-virus, SARS, SARS2, SARS-CoV, SARS-CoV-2 [as per WikiPathways, UniProt]	https://www.wikipathways.org/index.php/Pathway:WP2431		P	PubChem			B2
WIG000676		0.0742459	0.296008	WP2447: Amyotrophic lateral sclerosis (ALS)		PubChem annotation: WikiPathways | COVID-19, COVID19, Coronavirus, Corona-virus, SARS, SARS2, SARS-CoV, SARS-CoV-2 [as per WikiPathways]	https://www.wikipathways.org/index.php/Pathway:WP2447		P	PubChem
WIG000677		0.645233	0.874033	WP2507: Nanomaterial induced apoptosis		PubChem annotation: WikiPathways | COVID-19, COVID19, Coronavirus, Corona-virus, SARS, SARS2, SARS-CoV, SARS-CoV-2 [as per WikiPathways]	https://www.wikipathways.org/index.php/Pathway:WP2507		P	PubChem
WIG000681		0	0.0665523	WP2526: PDGF Pathway		PubChem annotation: WikiPathways | COVID-19, COVID19, Coronavirus, Corona-virus, SARS, SARS2, SARS-CoV, SARS-CoV-2 [as per WikiPathways]	https://www.wikipathways.org/index.php/Pathway:WP2526		P	PubChem
WIG000682		0	0.111134	WP254: Apoptosis		PubChem annotation: WikiPathways | COVID-19, COVID19, Coronavirus, Corona-virus, SARS, SARS2, SARS-CoV, SARS-CoV-2 [as per WikiPathways]	https://www.wikipathways.org/index.php/Pathway:WP254		P	PubChem
WIG000683		0.0180361	0.206548	WP2572: Primary Focal Segmental Glomerulosclerosis FSGS		PubChem annotation: WikiPathways | COVID-19, COVID19, Coronavirus, Corona-virus, SARS, SARS2, SARS-CoV, SARS-CoV-2 [as per WikiPathways]	https://www.wikipathways.org/index.php/Pathway:WP2572		P	PubChem
WIG000684		0.0149533	0.167852	WP2583: T-Cell Receptor and Co-stimulatory Signaling		PubChem annotation: WikiPathways | COVID-19, COVID19, Coronavirus, Corona-virus, SARS, SARS2, SARS-CoV, SARS-CoV-2 [as per WikiPathways]	https://www.wikipathways.org/index.php/Pathway:WP2583		P	PubChem
WIG000685		0	0.0441182	WP2586: Aryl Hydrocarbon Receptor Netpath		PubChem annotation: WikiPathways | COVID-19, COVID19, Coronavirus, Corona-virus, SARS, SARS2, SARS-CoV, SARS-CoV-2 [as per WikiPathways]	https://www.wikipathways.org/index.php/Pathway:WP2586		P	PubChem			B2
WIG000687		0.0155556	0.035232	WP262: EBV LMP1 signaling		PubChem annotation: WikiPathways | COVID-19, COVID19, Coronavirus, Corona-virus, SARS, SARS2, SARS-CoV, SARS-CoV-2 [as per WikiPathways]	https://www.wikipathways.org/index.php/Pathway:WP262		P	PubChem			B2
WIG000689		0.0449438	0.119309	WP2637: Structural Pathway of Interleukin 1 (IL-1)		PubChem annotation: WikiPathways | COVID-19, COVID19, Coronavirus, Corona-virus, SARS, SARS2, SARS-CoV, SARS-CoV-2 [as per WikiPathways]	https://www.wikipathways.org/index.php/Pathway:WP2637		P	PubChem
WIG000690		0.152993	0.461621	WP2643: Nanoparticle-mediated activation of receptor signaling		PubChem annotation: WikiPathways | COVID-19, COVID19, Coronavirus, Corona-virus, SARS, SARS2, SARS-CoV, SARS-CoV-2 [as per WikiPathways]	https://www.wikipathways.org/index.php/Pathway:WP2643		P	PubChem
WIG000691		0.502193	0.764381	WP2795: Cardiac Hypertrophic Response		PubChem annotation: WikiPathways | COVID-19, COVID19, Coronavirus, Corona-virus, SARS, SARS2, SARS-CoV, SARS-CoV-2 [as per WikiPathways]	https://www.wikipathways.org/index.php/Pathway:WP2795		P	PubChem
WIG000692		0.575058	0.831073	WP28: Selenium Metabolism and Selenoproteins		PubChem annotation: WikiPathways | COVID-19, COVID19, Coronavirus, Corona-virus, SARS, SARS2, SARS-CoV, SARS-CoV-2 [as per WikiPathways]	https://www.wikipathways.org/index.php/Pathway:WP28		P	PubChem
WIG000693		0	0.0938703	WP2806: Human Complement System		PubChem annotation: WikiPathways | COVID-19, COVID19, Coronavirus, Corona-virus, SARS, SARS2, SARS-CoV, SARS-CoV-2 [as per WikiPathways]	https://www.wikipathways.org/index.php/Pathway:WP2806		P	PubChem
WIG000694		0.167665	0.297295	WP2813: Mammary gland development pathway - Embryonic development (Stage 1 of 4)		PubChem annotation: WikiPathways | COVID-19, COVID19, Coronavirus, Corona-virus, SARS, SARS2, SARS-CoV, SARS-CoV-2 [as per WikiPathways]	https://www.wikipathways.org/index.php/Pathway:WP2813		P	PubChem
WIG000697		0.236702	0.442311	WP2828: Bladder Cancer		PubChem annotation: WikiPathways | COVID-19, COVID19, Coronavirus, Corona-virus, SARS, SARS2, SARS-CoV, SARS-CoV-2 [as per WikiPathways]	https://www.wikipathways.org/index.php/Pathway:WP2828		P	PubChem
WIG000699		0.00867052	0.174098	WP2848: Differentiation Pathway		PubChem annotation: WikiPathways | COVID-19, COVID19, Coronavirus, Corona-virus, SARS, SARS2, SARS-CoV, SARS-CoV-2 [as per WikiPathways, UniProt]	https://www.wikipathways.org/index.php/Pathway:WP2848		P	PubChem
WIG000700		0.455487	0.677061	WP2853: Endoderm Differentiation		PubChem annotation: WikiPathways | COVID-19, COVID19, Coronavirus, Corona-virus, SARS, SARS2, SARS-CoV, SARS-CoV-2 [as per WikiPathways, UniProt]	https://www.wikipathways.org/index.php/Pathway:WP2853		P	PubChem
WIG000702		0.837004	0.865768	WP2858: Ectoderm Differentiation		PubChem annotation: WikiPathways | COVID-19, COVID19, Coronavirus, Corona-virus, SARS, SARS2, SARS-CoV, SARS-CoV-2 [as per WikiPathways]	https://www.wikipathways.org/index.php/Pathway:WP2858		P	PubChem
WIG000703		0.0440835	0.114367	WP2864: Apoptosis-related network due to altered Notch3 in ovarian cancer		PubChem annotation: WikiPathways | COVID-19, COVID19, Coronavirus, Corona-virus, SARS, SARS2, SARS-CoV, SARS-CoV-2 [as per WikiPathways]	https://www.wikipathways.org/index.php/Pathway:WP2864		P	PubChem
WIG000704		0	0.0420876	WP2865: IL1 and megakaryocytes in obesity		PubChem annotation: WikiPathways | COVID-19, COVID19, Coronavirus, Corona-virus, SARS, SARS2, SARS-CoV, SARS-CoV-2 [as per WikiPathways]	https://www.wikipathways.org/index.php/Pathway:WP2865		P	PubChem			B2
WIG000706		0.112186	0.387153	WP2870: Extracellular vesicle-mediated signaling in recipient cells		PubChem annotation: WikiPathways | COVID-19, COVID19, Coronavirus, Corona-virus, SARS, SARS2, SARS-CoV, SARS-CoV-2 [as per WikiPathways, UniProt]	https://www.wikipathways.org/index.php/Pathway:WP2870		P	PubChem
WIG000707		0	0.147724	WP2873: Aryl Hydrocarbon Receptor Pathway		PubChem annotation: WikiPathways | COVID-19, COVID19, Coronavirus, Corona-virus, SARS, SARS2, SARS-CoV, SARS-CoV-2 [as per WikiPathways]	https://www.wikipathways.org/index.php/Pathway:WP2873		P	PubChem
WIG000708		0.235632	0.548048	WP2877: Vitamin D Receptor Pathway		PubChem annotation: WikiPathways | COVID-19, COVID19, Coronavirus, Corona-virus, SARS, SARS2, SARS-CoV, SARS-CoV-2 [as per WikiPathways]	https://www.wikipathways.org/index.php/Pathway:WP2877		P	PubChem
WIG000711		0.524775	0.708819	WP2882: Nuclear Receptors Meta-Pathway		PubChem annotation: WikiPathways | COVID-19, COVID19, Coronavirus, Corona-virus, SARS, SARS2, SARS-CoV, SARS-CoV-2 [as per WikiPathways]	https://www.wikipathways.org/index.php/Pathway:WP2882		P	PubChem
WIG000712		0	0.212273	WP2884: NRF2 pathway		PubChem annotation: WikiPathways | COVID-19, COVID19, Coronavirus, Corona-virus, SARS, SARS2, SARS-CoV, SARS-CoV-2 [as per WikiPathways]	https://www.wikipathways.org/index.php/Pathway:WP2884		P	PubChem
WIG000713		0.366492	0.61649	WP289: Myometrial Relaxation and Contraction Pathways		PubChem annotation: WikiPathways | COVID-19, COVID19, Coronavirus, Corona-virus, SARS, SARS2, SARS-CoV, SARS-CoV-2 [as per WikiPathways, UniProt]	https://www.wikipathways.org/index.php/Pathway:WP289		P	PubChem
WIG000716		0.106589	0.349033	WP306: Focal Adhesion		PubChem annotation: WikiPathways | COVID-19, COVID19, Coronavirus, Corona-virus, SARS, SARS2, SARS-CoV, SARS-CoV-2 [as per WikiPathways]	https://www.wikipathways.org/index.php/Pathway:WP306		P	PubChem
WIG000717		0	0.179004	WP313: Signaling of Hepatocyte Growth Factor Receptor		PubChem annotation: WikiPathways | COVID-19, COVID19, Coronavirus, Corona-virus, SARS, SARS2, SARS-CoV, SARS-CoV-2 [as per WikiPathways]	https://www.wikipathways.org/index.php/Pathway:WP313		P	PubChem
WIG000718		0.672464	0.832207	WP314: Fas Ligand (FasL) pathway and Stress induction of Heat Shock Proteins (HSP) regulation		PubChem annotation: WikiPathways | COVID-19, COVID19, Coronavirus, Corona-virus, SARS, SARS2, SARS-CoV, SARS-CoV-2 [as per WikiPathways]	https://www.wikipathways.org/index.php/Pathway:WP314		P	PubChem
WIG000719		0.833333	0.863566	WP3286: Copper homeostasis		PubChem annotation: WikiPathways | COVID-19, COVID19, Coronavirus, Corona-virus, SARS, SARS2, SARS-CoV, SARS-CoV-2 [as per WikiPathways]	https://www.wikipathways.org/index.php/Pathway:WP3286		P	PubChem
WIG000849		0.876316	0.886991	WP4541: Hippo-Merlin Signaling Dysregulation		PubChem annotation: WikiPathways | COVID-19, COVID19, Coronavirus, Corona-virus, SARS, SARS2, SARS-CoV, SARS-CoV-2 [as per WikiPathways]	https://www.wikipathways.org/index.php/Pathway:WP4541		P	PubChem
WIG000852		0	0.092491	WP4559: Interactions between immune cells and microRNAs in tumor microenvironment		PubChem annotation: WikiPathways | COVID-19, COVID19, Coronavirus, Corona-virus, SARS, SARS2, SARS-CoV, SARS-CoV-2 [as per WikiPathways]	https://www.wikipathways.org/index.php/Pathway:WP4559		P	PubChem
WIG000853		0.201597	0.405206	WP4560: MFAP5 effect on permeability and motility of endothelial cells via cytoskeleton rearrangement		PubChem annotation: WikiPathways | COVID-19, COVID19, Coronavirus, Corona-virus, SARS, SARS2, SARS-CoV, SARS-CoV-2 [as per WikiPathways]	https://www.wikipathways.org/index.php/Pathway:WP4560		P	PubChem
WIG000854		0.204724	0.325091	WP4564: Neural Crest Cell Migration during Development		PubChem annotation: WikiPathways | COVID-19, COVID19, Coronavirus, Corona-virus, SARS, SARS2, SARS-CoV, SARS-CoV-2 [as per WikiPathways]	https://www.wikipathways.org/index.php/Pathway:WP4564		P	PubChem
WIG000855		0.24466	0.411039	WP4565: Neural Crest Cell Migration in Cancer		PubChem annotation: WikiPathways | COVID-19, COVID19, Coronavirus, Corona-virus, SARS, SARS2, SARS-CoV, SARS-CoV-2 [as per WikiPathways]	https://www.wikipathways.org/index.php/Pathway:WP4565		P	PubChem
WIG000856		0.772102	0.807877	WP4566: Translation inhibitors in chronically activated PDGFRA cells		PubChem annotation: WikiPathways | COVID-19, COVID19, Coronavirus, Corona-virus, SARS, SARS2, SARS-CoV, SARS-CoV-2 [as per WikiPathways]	https://www.wikipathways.org/index.php/Pathway:WP4566		P	PubChem
WIG000857		0.0305499	0.194435	WP474: Endochondral Ossification		PubChem annotation: WikiPathways | COVID-19, COVID19, Coronavirus, Corona-virus, SARS, SARS2, SARS-CoV, SARS-CoV-2 [as per WikiPathways]	https://www.wikipathways.org/index.php/Pathway:WP474		P	PubChem
WIG000859		0.886414	0.90219	WP481: Insulin Signaling		PubChem annotation: WikiPathways | COVID-19, COVID19, Coronavirus, Corona-virus, SARS, SARS2, SARS-CoV, SARS-CoV-2 [as per WikiPathways]	https://www.wikipathways.org/index.php/Pathway:WP481		P	PubChem
WIG000862		0.332518	0.569806	WP516: Hypertrophy Model		PubChem annotation: WikiPathways | COVID-19, COVID19, Coronavirus, Corona-virus, SARS, SARS2, SARS-CoV, SARS-CoV-2 [as per WikiPathways]	https://www.wikipathways.org/index.php/Pathway:WP516		P	PubChem
WIG000864		0	0.0159962	WP530: Cytokines and Inflammatory Response		PubChem annotation: WikiPathways | COVID-19, COVID19, Coronavirus, Corona-virus, SARS, SARS2, SARS-CoV, SARS-CoV-2 [as per WikiPathways, UniProt]	https://www.wikipathways.org/index.php/Pathway:WP530		P	PubChem			B2
WIG000865		0	0.0845969	WP558: Complement and Coagulation Cascades		PubChem annotation: WikiPathways | COVID-19, COVID19, Coronavirus, Corona-virus, SARS, SARS2, SARS-CoV, SARS-CoV-2 [as per WikiPathways]	https://www.wikipathways.org/index.php/Pathway:WP558		P	PubChem
WIG000866		0.0136719	0.134912	WP560: TGF-beta Receptor Signaling		PubChem annotation: WikiPathways | COVID-19, COVID19, Coronavirus, Corona-virus, SARS, SARS2, SARS-CoV, SARS-CoV-2 [as per WikiPathways, UniProt]	https://www.wikipathways.org/index.php/Pathway:WP560		P	PubChem
WIG000867		0.225225	0.309204	WP581: EPO Receptor Signaling		PubChem annotation: WikiPathways | COVID-19, COVID19, Coronavirus, Corona-virus, SARS, SARS2, SARS-CoV, SARS-CoV-2 [as per WikiPathways]	https://www.wikipathways.org/index.php/Pathway:WP581		P	PubChem
WIG000869		0	0.0277972	WP615: Senescence and Autophagy in Cancer		PubChem annotation: WikiPathways | COVID-19, COVID19, Coronavirus, Corona-virus, SARS, SARS2, SARS-CoV, SARS-CoV-2 [as per WikiPathways, UniProt]	https://www.wikipathways.org/index.php/Pathway:WP615		P	PubChem			B2
WIG000870		0	0.0354398	WP619: Type II interferon signaling (IFNG)		PubChem annotation: WikiPathways | COVID-19, COVID19, Coronavirus, Corona-virus, SARS, SARS2, SARS-CoV, SARS-CoV-2 [as per WikiPathways]	https://www.wikipathways.org/index.php/Pathway:WP619		P	PubChem			B2
WIG000907		0	0.137746	syndecan_2_pathway: Syndecan-2-mediated signaling events		PubChem annotation: Pathway Interaction Database | COVID-19, COVID19, Coronavirus, Corona-virus, SARS, SARS2, SARS-CoV, SARS-CoV-2 [as per WikiPathways]	http://pid.nci.nih.gov/search/pathway_landing.shtml?pathway_id=syndecan_2_pathway&pathway_name=syndecan_2_pathway&source=NCI-Nature curated&what=graphic&jpg=on		P	PubChem
WIG000909		0.465649	0.739937	lkb1_pathway: LKB1 signaling events		PubChem annotation: Pathway Interaction Database | COVID-19, COVID19, Coronavirus, Corona-virus, SARS, SARS2, SARS-CoV, SARS-CoV-2 [as per WikiPathways]	http://pid.nci.nih.gov/search/pathway_landing.shtml?pathway_id=lkb1_pathway&pathway_name=lkb1_pathway&source=NCI-Nature curated&what=graphic&jpg=on		P	PubChem
WIG000910		0.450704	0.69891	hnf3bpathway: FOXA2 and FOXA3 transcription factor networks		PubChem annotation: Pathway Interaction Database | COVID-19, COVID19, Coronavirus, Corona-virus, SARS, SARS2, SARS-CoV, SARS-CoV-2 [as per WikiPathways, DrugBank]	http://pid.nci.nih.gov/search/pathway_landing.shtml?pathway_id=hnf3bpathway&pathway_name=hnf3bpathway&source=NCI-Nature curated&what=graphic&jpg=on		P	PubChem
WIG000913		0	0.0271743	gmcsf_pathway: GMCSF-mediated signaling events		PubChem annotation: Pathway Interaction Database | COVID-19, COVID19, Coronavirus, Corona-virus, SARS, SARS2, SARS-CoV, SARS-CoV-2 [as per WikiPathways]	http://pid.nci.nih.gov/search/pathway_landing.shtml?pathway_id=gmcsf_pathway&pathway_name=gmcsf_pathway&source=NCI-Nature curated&what=graphic&jpg=on		P	PubChem			B2
WIG000914		0.596154	0.804049	il12_stat4pathway: IL12 signaling mediated by STAT4		PubChem annotation: Pathway Interaction Database | COVID-19, COVID19, Coronavirus, Corona-virus, SARS, SARS2, SARS-CoV, SARS-CoV-2 [as per WikiPathways]	http://pid.nci.nih.gov/search/pathway_landing.shtml?pathway_id=il12_stat4pathway&pathway_name=il12_stat4pathway&source=NCI-Nature curated&what=graphic&jpg=on		P	PubChem
WIG000915		0.13449	0.199762	lysophospholipid_pathway: LPA receptor mediated events		PubChem annotation: Pathway Interaction Database | COVID-19, COVID19, Coronavirus, Corona-virus, SARS, SARS2, SARS-CoV, SARS-CoV-2 [as per WikiPathways]	http://pid.nci.nih.gov/search/pathway_landing.shtml?pathway_id=lysophospholipid_pathway&pathway_name=lysophospholipid_pathway&source=NCI-Nature curated&what=graphic&jpg=on		P	PubChem
WIG000916		0.955263	0.97375	alphasynuclein_pathway: Alpha-synuclein signaling		PubChem annotation: Pathway Interaction Database | COVID-19, COVID19, Coronavirus, Corona-virus, SARS, SARS2, SARS-CoV, SARS-CoV-2 [as per WikiPathways]	http://pid.nci.nih.gov/search/pathway_landing.shtml?pathway_id=alphasynuclein_pathway&pathway_name=alphasynuclein_pathway&source=NCI-Nature curated&what=graphic&jpg=on		P	PubChem
WIG000917		0.532189	0.691073	era_genomic_pathway: Validated nuclear estrogen receptor alpha network		PubChem annotation: Pathway Interaction Database | COVID-19, COVID19, Coronavirus, Corona-virus, SARS, SARS2, SARS-CoV, SARS-CoV-2 [as per WikiPathways, DrugBank, UniProt]	http://pid.nci.nih.gov/search/pathway_landing.shtml?pathway_id=era_genomic_pathway&pathway_name=era_genomic_pathway&source=NCI-Nature curated&what=graphic&jpg=on		P	PubChem
WIG000918		0.289941	0.57168	fak_pathway: Signaling events mediated by focal adhesion kinase		PubChem annotation: Pathway Interaction Database | COVID-19, COVID19, Coronavirus, Corona-virus, SARS, SARS2, SARS-CoV, SARS-CoV-2 [as per WikiPathways]	http://pid.nci.nih.gov/search/pathway_landing.shtml?pathway_id=fak_pathway&pathway_name=fak_pathway&source=NCI-Nature curated&what=graphic&jpg=on		P	PubChem
WIG000919		0.0389864	0.363083	epopathway: EPO signaling pathway		PubChem annotation: Pathway Interaction Database | COVID-19, COVID19, Coronavirus, Corona-virus, SARS, SARS2, SARS-CoV, SARS-CoV-2 [as per WikiPathways, DrugBank]	http://pid.nci.nih.gov/search/pathway_landing.shtml?pathway_id=epopathway&pathway_name=epopathway&source=NCI-Nature curated&what=graphic&jpg=on		P	PubChem
WIG000921		0.0659341	0.238084	ceramide_pathway: Ceramide signaling pathway		PubChem annotation: Pathway Interaction Database | COVID-19, COVID19, Coronavirus, Corona-virus, SARS, SARS2, SARS-CoV, SARS-CoV-2 [as per WikiPathways, DrugBank]	http://pid.nci.nih.gov/search/pathway_landing.shtml?pathway_id=ceramide_pathway&pathway_name=ceramide_pathway&source=NCI-Nature curated&what=graphic&jpg=on		P	PubChem
WIG000922		0.586592	0.804872	glypican_1pathway: Glypican 1 network		PubChem annotation: Pathway Interaction Database | COVID-19, COVID19, Coronavirus, Corona-virus, SARS, SARS2, SARS-CoV, SARS-CoV-2 [as per WikiPathways, DrugBank]	http://pid.nci.nih.gov/search/pathway_landing.shtml?pathway_id=glypican_1pathway&pathway_name=glypican_1pathway&source=NCI-Nature curated&what=graphic&jpg=on		P	PubChem
WIG000923		0.331776	0.613164	p75ntrpathway: p75(NTR)-mediated signaling		PubChem annotation: Pathway Interaction Database | COVID-19, COVID19, Coronavirus, Corona-virus, SARS, SARS2, SARS-CoV, SARS-CoV-2 [as per WikiPathways, UniProt]	http://pid.nci.nih.gov/search/pathway_landing.shtml?pathway_id=p75ntrpathway&pathway_name=p75ntrpathway&source=NCI-Nature curated&what=graphic&jpg=on		P	PubChem
WIG000924		0.00666667	0.1284	bcr_5pathway: BCR signaling pathway		PubChem annotation: Pathway Interaction Database | COVID-19, COVID19, Coronavirus, Corona-virus, SARS, SARS2, SARS-CoV, SARS-CoV-2 [as per WikiPathways]	http://pid.nci.nih.gov/search/pathway_landing.shtml?pathway_id=bcr_5pathway&pathway_name=bcr_5pathway&source=NCI-Nature curated&what=graphic&jpg=on		P	PubChem
WIG000925		0.0699433	0.251594	trail_pathway: TRAIL signaling pathway		PubChem annotation: Pathway Interaction Database | COVID-19, COVID19, Coronavirus, Corona-virus, SARS, SARS2, SARS-CoV, SARS-CoV-2 [as per WikiPathways]	http://pid.nci.nih.gov/search/pathway_landing.shtml?pathway_id=trail_pathway&pathway_name=trail_pathway&source=NCI-Nature curated&what=graphic&jpg=on		P	PubChem
WIG000926		0.416031	0.683653	erbb1_internalization_pathway: Internalization of ErbB1		PubChem annotation: Pathway Interaction Database | COVID-19, COVID19, Coronavirus, Corona-virus, SARS, SARS2, SARS-CoV, SARS-CoV-2 [as per WikiPathways]	http://pid.nci.nih.gov/search/pathway_landing.shtml?pathway_id=erbb1_internalization_pathway&pathway_name=erbb1_internalization_pathway&source=NCI-Nature curated&what=graphic&jpg=on		P	PubChem
WIG000927		0.375712	0.462277	il2_stat5pathway: IL2 signaling events mediated by STAT5		PubChem annotation: Pathway Interaction Database | COVID-19, COVID19, Coronavirus, Corona-virus, SARS, SARS2, SARS-CoV, SARS-CoV-2 [as per WikiPathways, DrugBank]	http://pid.nci.nih.gov/search/pathway_landing.shtml?pathway_id=il2_stat5pathway&pathway_name=il2_stat5pathway&source=NCI-Nature curated&what=graphic&jpg=on		P	PubChem
WIG000929		0.0793951	0.146025	arf6_pathway: Arf6 signaling events		PubChem annotation: Pathway Interaction Database | COVID-19, COVID19, Coronavirus, Corona-virus, SARS, SARS2, SARS-CoV, SARS-CoV-2 [as per WikiPathways]	http://pid.nci.nih.gov/search/pathway_landing.shtml?pathway_id=arf6_pathway&pathway_name=arf6_pathway&source=NCI-Nature curated&what=graphic&jpg=on		P	PubChem
WIG000934		0.537736	0.764052	ecadherin_keratinocyte_pathway: E-cadherin signaling in keratinocytes		PubChem annotation: Pathway Interaction Database | COVID-19, COVID19, Coronavirus, Corona-virus, SARS, SARS2, SARS-CoV, SARS-CoV-2 [as per WikiPathways]	http://pid.nci.nih.gov/search/pathway_landing.shtml?pathway_id=ecadherin_keratinocyte_pathway&pathway_name=ecadherin_keratinocyte_pathway&source=NCI-Nature curated&what=graphic&jpg=on		P	PubChem
WIG000936		0.557047	0.712453	erbb1_downstream_pathway: ErbB1 downstream signaling		PubChem annotation: Pathway Interaction Database | COVID-19, COVID19, Coronavirus, Corona-virus, SARS, SARS2, SARS-CoV, SARS-CoV-2 [as per WikiPathways]	http://pid.nci.nih.gov/search/pathway_landing.shtml?pathway_id=erbb1_downstream_pathway&pathway_name=erbb1_downstream_pathway&source=NCI-Nature curated&what=graphic&jpg=on		P	PubChem
WIG000937		0.478417	0.712996	bmppathway: BMP receptor signaling		PubChem annotation: Pathway Interaction Database | COVID-19, COVID19, Coronavirus, Corona-virus, SARS, SARS2, SARS-CoV, SARS-CoV-2 [as per WikiPathways]	http://pid.nci.nih.gov/search/pathway_landing.shtml?pathway_id=bmppathway&pathway_name=bmppathway&source=NCI-Nature curated&what=graphic&jpg=on		P	PubChem
WIG000938		0.909091	0.971994	nephrin_neph1_pathway: Nephrin/Neph1 signaling in the kidney podocyte		PubChem annotation: Pathway Interaction Database | COVID-19, COVID19, Coronavirus, Corona-virus, SARS, SARS2, SARS-CoV, SARS-CoV-2 [as per WikiPathways]	http://pid.nci.nih.gov/search/pathway_landing.shtml?pathway_id=nephrin_neph1_pathway&pathway_name=nephrin_neph1_pathway&source=NCI-Nature curated&what=graphic&jpg=on		P	PubChem
WIG000939		0.660142	0.791818	pi3kciaktpathway: Class I PI3K signaling events mediated by Akt		PubChem annotation: Pathway Interaction Database | COVID-19, COVID19, Coronavirus, Corona-virus, SARS, SARS2, SARS-CoV, SARS-CoV-2 [as per WikiPathways]	http://pid.nci.nih.gov/search/pathway_landing.shtml?pathway_id=pi3kciaktpathway&pathway_name=pi3kciaktpathway&source=NCI-Nature curated&what=graphic&jpg=on		P	PubChem
WIG000940		0	0.0808196	anthraxpathway: Cellular roles of Anthrax toxin		PubChem annotation: Pathway Interaction Database | COVID-19, COVID19, Coronavirus, Corona-virus, SARS, SARS2, SARS-CoV, SARS-CoV-2 [as per WikiPathways, DrugBank, UniProt]	http://pid.nci.nih.gov/search/pathway_landing.shtml?pathway_id=anthraxpathway&pathway_name=anthraxpathway&source=NCI-Nature curated&what=graphic&jpg=on		P	PubChem
WIG000941		0.290667	0.480723	tcrcalciumpathway: Calcium signaling in the CD4+ TCR pathway		PubChem annotation: Pathway Interaction Database | COVID-19, COVID19, Coronavirus, Corona-virus, SARS, SARS2, SARS-CoV, SARS-CoV-2 [as per WikiPathways, DrugBank]	http://pid.nci.nih.gov/search/pathway_landing.shtml?pathway_id=tcrcalciumpathway&pathway_name=tcrcalciumpathway&source=NCI-Nature curated&what=graphic&jpg=on		P	PubChem
WIG000942		0	0.10793	ptp1bpathway: Signaling events mediated by PTP1B		PubChem annotation: Pathway Interaction Database | COVID-19, COVID19, Coronavirus, Corona-virus, SARS, SARS2, SARS-CoV, SARS-CoV-2 [as per WikiPathways]	http://pid.nci.nih.gov/search/pathway_landing.shtml?pathway_id=ptp1bpathway&pathway_name=ptp1bpathway&source=NCI-Nature curated&what=graphic&jpg=on		P	PubChem
WIG000944		0.125	0.366295	alk1pathway: ALK1 signaling events		PubChem annotation: Pathway Interaction Database | COVID-19, COVID19, Coronavirus, Corona-virus, SARS, SARS2, SARS-CoV, SARS-CoV-2 [as per WikiPathways]	http://pid.nci.nih.gov/search/pathway_landing.shtml?pathway_id=alk1pathway&pathway_name=alk1pathway&source=NCI-Nature curated&what=graphic&jpg=on		P	PubChem
WIG000945		0.58871	0.713194	ar_pathway: Coregulation of Androgen receptor activity		PubChem annotation: Pathway Interaction Database | COVID-19, COVID19, Coronavirus, Corona-virus, SARS, SARS2, SARS-CoV, SARS-CoV-2 [as per WikiPathways, Guide to PHARMACOLOGY, UniProt]	http://pid.nci.nih.gov/search/pathway_landing.shtml?pathway_id=ar_pathway&pathway_name=ar_pathway&source=NCI-Nature curated&what=graphic&jpg=on		P	PubChem
WIG000946		0.211397	0.405228	a6b1_a6b4_integrin_pathway: a6b1 and a6b4 Integrin signaling		PubChem annotation: Pathway Interaction Database | COVID-19, COVID19, Coronavirus, Corona-virus, SARS, SARS2, SARS-CoV, SARS-CoV-2 [as per WikiPathways]	http://pid.nci.nih.gov/search/pathway_landing.shtml?pathway_id=a6b1_a6b4_integrin_pathway&pathway_name=a6b1_a6b4_integrin_pathway&source=NCI-Nature curated&what=graphic&jpg=on		P	PubChem
WIG000947		0.0630841	0.0726328	fra_pathway: Validated transcriptional targets of AP1 family members Fra1 and Fra2		PubChem annotation: Pathway Interaction Database | COVID-19, COVID19, Coronavirus, Corona-virus, SARS, SARS2, SARS-CoV, SARS-CoV-2 [as per WikiPathways, DrugBank, UniProt]	http://pid.nci.nih.gov/search/pathway_landing.shtml?pathway_id=fra_pathway&pathway_name=fra_pathway&source=NCI-Nature curated&what=graphic&jpg=on		P	PubChem
WIG000948		0.191283	0.412957	cd8tcrdownstreampathway: Downstream signaling in nave CD8+ T cells		PubChem annotation: Pathway Interaction Database | COVID-19, COVID19, Coronavirus, Corona-virus, SARS, SARS2, SARS-CoV, SARS-CoV-2 [as per WikiPathways, DrugBank]	http://pid.nci.nih.gov/search/pathway_landing.shtml?pathway_id=cd8tcrdownstreampathway&pathway_name=cd8tcrdownstreampathway&source=NCI-Nature curated&what=graphic&jpg=on		P	PubChem
WIG000949		0.0151844	0.108928	hif2pathway: HIF-2-alpha transcription factor network		PubChem annotation: Pathway Interaction Database | COVID-19, COVID19, Coronavirus, Corona-virus, SARS, SARS2, SARS-CoV, SARS-CoV-2 [as per WikiPathways, DrugBank]	http://pid.nci.nih.gov/search/pathway_landing.shtml?pathway_id=hif2pathway&pathway_name=hif2pathway&source=NCI-Nature curated&what=graphic&jpg=on		P	PubChem
WIG000950		0.120594	0.374296	ajdiss_2pathway: Posttranslational regulation of adherens junction stability and dissassembly		PubChem annotation: Pathway Interaction Database | COVID-19, COVID19, Coronavirus, Corona-virus, SARS, SARS2, SARS-CoV, SARS-CoV-2 [as per WikiPathways]	http://pid.nci.nih.gov/search/pathway_landing.shtml?pathway_id=ajdiss_2pathway&pathway_name=ajdiss_2pathway&source=NCI-Nature curated&what=graphic&jpg=on		P	PubChem
WIG000951		0.607759	0.763765	myc_represspathway: Validated targets of C-MYC transcriptional repression		PubChem annotation: Pathway Interaction Database | COVID-19, COVID19, Coronavirus, Corona-virus, SARS, SARS2, SARS-CoV, SARS-CoV-2 [as per WikiPathways, DrugBank]	http://pid.nci.nih.gov/search/pathway_landing.shtml?pathway_id=myc_represspathway&pathway_name=myc_represspathway&source=NCI-Nature curated&what=graphic&jpg=on		P	PubChem
WIG000952		0	0.0972037	avb3_opn_pathway: Osteopontin-mediated events		PubChem annotation: Pathway Interaction Database | COVID-19, COVID19, Coronavirus, Corona-virus, SARS, SARS2, SARS-CoV, SARS-CoV-2 [as per WikiPathways]	http://pid.nci.nih.gov/search/pathway_landing.shtml?pathway_id=avb3_opn_pathway&pathway_name=avb3_opn_pathway&source=NCI-Nature curated&what=graphic&jpg=on		P	PubChem
WIG000953		0.400662	0.657561	il3_pathway: IL3-mediated signaling events		PubChem annotation: Pathway Interaction Database | COVID-19, COVID19, Coronavirus, Corona-virus, SARS, SARS2, SARS-CoV, SARS-CoV-2 [as per WikiPathways, DrugBank]	http://pid.nci.nih.gov/search/pathway_landing.shtml?pathway_id=il3_pathway&pathway_name=il3_pathway&source=NCI-Nature curated&what=graphic&jpg=on		P	PubChem
WIG000955		0	0.0999602	ap1_pathway: AP-1 transcription factor network		PubChem annotation: Pathway Interaction Database | COVID-19, COVID19, Coronavirus, Corona-virus, SARS, SARS2, SARS-CoV, SARS-CoV-2 [as per WikiPathways, DrugBank, UniProt]	http://pid.nci.nih.gov/search/pathway_landing.shtml?pathway_id=ap1_pathway&pathway_name=ap1_pathway&source=NCI-Nature curated&what=graphic&jpg=on		P	PubChem
WIG000956		0	0.0534872	il2_1pathway: IL2-mediated signaling events		PubChem annotation: Pathway Interaction Database | COVID-19, COVID19, Coronavirus, Corona-virus, SARS, SARS2, SARS-CoV, SARS-CoV-2 [as per WikiPathways, DrugBank]	http://pid.nci.nih.gov/search/pathway_landing.shtml?pathway_id=il2_1pathway&pathway_name=il2_1pathway&source=NCI-Nature curated&what=graphic&jpg=on		P	PubChem
WIG000872		0.583019	0.701901	WP673: ErbB Signaling Pathway		PubChem annotation: WikiPathways | COVID-19, COVID19, Coronavirus, Corona-virus, SARS, SARS2, SARS-CoV, SARS-CoV-2 [as per WikiPathways]	https://www.wikipathways.org/index.php/Pathway:WP673		P	PubChem
WIG000873		0.930185	0.967908	WP702: Metapathway biotransformation Phase I and II		PubChem annotation: WikiPathways | COVID-19, COVID19, Coronavirus, Corona-virus, SARS, SARS2, SARS-CoV, SARS-CoV-2 [as per WikiPathways]	https://www.wikipathways.org/index.php/Pathway:WP702		P	PubChem
WIG000874		0	0.175778	WP706: Sudden Infant Death Syndrome (SIDS) Susceptibility Pathways		PubChem annotation: WikiPathways | COVID-19, COVID19, Coronavirus, Corona-virus, SARS, SARS2, SARS-CoV, SARS-CoV-2 [as per WikiPathways, UniProt]	https://www.wikipathways.org/index.php/Pathway:WP706		P	PubChem
WIG000876		0.698189	0.863716	WP710: DNA Damage Response (only ATM dependent)		PubChem annotation: WikiPathways | COVID-19, COVID19, Coronavirus, Corona-virus, SARS, SARS2, SARS-CoV, SARS-CoV-2 [as per WikiPathways, UniProt]	https://www.wikipathways.org/index.php/Pathway:WP710		P	PubChem
WIG000878		0.83691	0.874639	WP716: Vitamin A and Carotenoid Metabolism		PubChem annotation: WikiPathways | COVID-19, COVID19, Coronavirus, Corona-virus, SARS, SARS2, SARS-CoV, SARS-CoV-2 [as per WikiPathways]	https://www.wikipathways.org/index.php/Pathway:WP716		P	PubChem
WIG000879		0.0707395	0.274582	WP727: Monoamine Transport		PubChem annotation: WikiPathways | COVID-19, COVID19, Coronavirus, Corona-virus, SARS, SARS2, SARS-CoV, SARS-CoV-2 [as per WikiPathways]	https://www.wikipathways.org/index.php/Pathway:WP727		P	PubChem
WIG000881		0.497807	0.739544	WP734: Serotonin Receptor 4/6/7 and NR3C Signaling		PubChem annotation: WikiPathways | COVID-19, COVID19, Coronavirus, Corona-virus, SARS, SARS2, SARS-CoV, SARS-CoV-2 [as per WikiPathways]	https://www.wikipathways.org/index.php/Pathway:WP734		P	PubChem
WIG000882		0.059126	0.107388	WP75: Toll-like Receptor Signaling Pathway		PubChem annotation: WikiPathways | COVID-19, COVID19, Coronavirus, Corona-virus, SARS, SARS2, SARS-CoV, SARS-CoV-2 [as per WikiPathways, UniProt]	https://www.wikipathways.org/index.php/Pathway:WP75		P	PubChem
WIG000883		0.0324544	0.201443	il2_pi3kpathway: IL2 signaling events mediated by PI3K		PubChem annotation: Pathway Interaction Database | COVID-19, COVID19, Coronavirus, Corona-virus, SARS, SARS2, SARS-CoV, SARS-CoV-2 [as per WikiPathways, DrugBank]	http://pid.nci.nih.gov/search/pathway_landing.shtml?pathway_id=il2_pi3kpathway&pathway_name=il2_pi3kpathway&source=NCI-Nature curated&what=graphic&jpg=on		P	PubChem
WIG000884		0.388235	0.61888	ret_pathway: Signaling events regulated by Ret tyrosine kinase		PubChem annotation: Pathway Interaction Database | COVID-19, COVID19, Coronavirus, Corona-virus, SARS, SARS2, SARS-CoV, SARS-CoV-2 [as per WikiPathways]	http://pid.nci.nih.gov/search/pathway_landing.shtml?pathway_id=ret_pathway&pathway_name=ret_pathway&source=NCI-Nature curated&what=graphic&jpg=on		P	PubChem
WIG000886		0.300567	0.55817	ephbfwdpathway: EPHB forward signaling		PubChem annotation: Pathway Interaction Database | COVID-19, COVID19, Coronavirus, Corona-virus, SARS, SARS2, SARS-CoV, SARS-CoV-2 [as per WikiPathways]	http://pid.nci.nih.gov/search/pathway_landing.shtml?pathway_id=ephbfwdpathway&pathway_name=ephbfwdpathway&source=NCI-Nature curated&what=graphic&jpg=on		P	PubChem
WIG000888		0.38247	0.649616	arf_3pathway: Arf1 pathway		PubChem annotation: Pathway Interaction Database | COVID-19, COVID19, Coronavirus, Corona-virus, SARS, SARS2, SARS-CoV, SARS-CoV-2 [as per WikiPathways]	http://pid.nci.nih.gov/search/pathway_landing.shtml?pathway_id=arf_3pathway&pathway_name=arf_3pathway&source=NCI-Nature curated&what=graphic&jpg=on		P	PubChem
WIG000889		0.516832	0.763564	met_pathway: Signaling events mediated by Hepatocyte Growth Factor Receptor (c-Met)		PubChem annotation: Pathway Interaction Database | COVID-19, COVID19, Coronavirus, Corona-virus, SARS, SARS2, SARS-CoV, SARS-CoV-2 [as per WikiPathways]	http://pid.nci.nih.gov/search/pathway_landing.shtml?pathway_id=met_pathway&pathway_name=met_pathway&source=NCI-Nature curated&what=graphic&jpg=on		P	PubChem
WIG000890		0	0.102697	tcptp_pathway: Signaling events mediated by TCPTP		PubChem annotation: Pathway Interaction Database | COVID-19, COVID19, Coronavirus, Corona-virus, SARS, SARS2, SARS-CoV, SARS-CoV-2 [as per WikiPathways, DrugBank, UniProt]	http://pid.nci.nih.gov/search/pathway_landing.shtml?pathway_id=tcptp_pathway&pathway_name=tcptp_pathway&source=NCI-Nature curated&what=graphic&jpg=on		P	PubChem
WIG000891		0.665347	0.83684	ar_tf_pathway: Regulation of Androgen receptor activity		PubChem annotation: Pathway Interaction Database | COVID-19, COVID19, Coronavirus, Corona-virus, SARS, SARS2, SARS-CoV, SARS-CoV-2 [as per WikiPathways, DrugBank, Guide to PHARMACOLOGY, UniProt]	http://pid.nci.nih.gov/search/pathway_landing.shtml?pathway_id=ar_tf_pathway&pathway_name=ar_tf_pathway&source=NCI-Nature curated&what=graphic&jpg=on		P	PubChem
WIG000893		0	0.0253341	amb2_neutrophils_pathway: amb2 Integrin signaling		PubChem annotation: Pathway Interaction Database | COVID-19, COVID19, Coronavirus, Corona-virus, SARS, SARS2, SARS-CoV, SARS-CoV-2 [as per WikiPathways, DrugBank, UniProt]	http://pid.nci.nih.gov/search/pathway_landing.shtml?pathway_id=amb2_neutrophils_pathway&pathway_name=amb2_neutrophils_pathway&source=NCI-Nature curated&what=graphic&jpg=on		P	PubChem			B2
WIG000895		0.727273	0.815285	pdgfrapathway: PDGFR-alpha signaling pathway		PubChem annotation: Pathway Interaction Database | COVID-19, COVID19, Coronavirus, Corona-virus, SARS, SARS2, SARS-CoV, SARS-CoV-2 [as per WikiPathways]	http://pid.nci.nih.gov/search/pathway_landing.shtml?pathway_id=pdgfrapathway&pathway_name=pdgfrapathway&source=NCI-Nature curated&what=graphic&jpg=on		P	PubChem
WIG000896		0.217514	0.481406	cxcr4_pathway: CXCR4-mediated signaling events		PubChem annotation: Pathway Interaction Database | COVID-19, COVID19, Coronavirus, Corona-virus, SARS, SARS2, SARS-CoV, SARS-CoV-2 [as per WikiPathways]	http://pid.nci.nih.gov/search/pathway_landing.shtml?pathway_id=cxcr4_pathway&pathway_name=cxcr4_pathway&source=NCI-Nature curated&what=graphic&jpg=on		P	PubChem
WIG000897		0	0.158289	fcer1pathway: Fc-epsilon receptor I signaling in mast cells		PubChem annotation: Pathway Interaction Database | COVID-19, COVID19, Coronavirus, Corona-virus, SARS, SARS2, SARS-CoV, SARS-CoV-2 [as per WikiPathways, DrugBank]	http://pid.nci.nih.gov/search/pathway_landing.shtml?pathway_id=fcer1pathway&pathway_name=fcer1pathway&source=NCI-Nature curated&what=graphic&jpg=on		P	PubChem
WIG000898		0.01566	0.0470588	integrin2_pathway: Beta2 integrin cell surface interactions		PubChem annotation: Pathway Interaction Database | COVID-19, COVID19, Coronavirus, Corona-virus, SARS, SARS2, SARS-CoV, SARS-CoV-2 [as per WikiPathways, UniProt, DrugBank]	http://pid.nci.nih.gov/search/pathway_landing.shtml?pathway_id=integrin2_pathway&pathway_name=integrin2_pathway&source=NCI-Nature curated&what=graphic&jpg=on		P	PubChem			B2
WIG000899		0.168203	0.31711	syndecan_1_pathway: Syndecan-1-mediated signaling events		PubChem annotation: Pathway Interaction Database | COVID-19, COVID19, Coronavirus, Corona-virus, SARS, SARS2, SARS-CoV, SARS-CoV-2 [as per WikiPathways]	http://pid.nci.nih.gov/search/pathway_landing.shtml?pathway_id=syndecan_1_pathway&pathway_name=syndecan_1_pathway&source=NCI-Nature curated&what=graphic&jpg=on		P	PubChem
WIG000901		0	0.157108	telomerasepathway: Regulation of Telomerase		PubChem annotation: Pathway Interaction Database | COVID-19, COVID19, Coronavirus, Corona-virus, SARS, SARS2, SARS-CoV, SARS-CoV-2 [as per WikiPathways, DrugBank, UniProt]	http://pid.nci.nih.gov/search/pathway_landing.shtml?pathway_id=telomerasepathway&pathway_name=telomerasepathway&source=NCI-Nature curated&what=graphic&jpg=on		P	PubChem
WIG000902		0.216263	0.263241	vegfr1_pathway: VEGFR1 specific signals		PubChem annotation: Pathway Interaction Database | COVID-19, COVID19, Coronavirus, Corona-virus, SARS, SARS2, SARS-CoV, SARS-CoV-2 [as per WikiPathways, DrugBank]	http://pid.nci.nih.gov/search/pathway_landing.shtml?pathway_id=vegfr1_pathway&pathway_name=vegfr1_pathway&source=NCI-Nature curated&what=graphic&jpg=on		P	PubChem
WIG000903		0.802657	0.92013	ecadherin_nascentaj_pathway: E-cadherin signaling in the nascent adherens junction		PubChem annotation: Pathway Interaction Database | COVID-19, COVID19, Coronavirus, Corona-virus, SARS, SARS2, SARS-CoV, SARS-CoV-2 [as per WikiPathways]	http://pid.nci.nih.gov/search/pathway_landing.shtml?pathway_id=ecadherin_nascentaj_pathway&pathway_name=ecadherin_nascentaj_pathway&source=NCI-Nature curated&what=graphic&jpg=on		P	PubChem
WIG000905		0	0.040658	cd40_pathway: CD40/CD40L signaling		PubChem annotation: Pathway Interaction Database | COVID-19, COVID19, Coronavirus, Corona-virus, SARS, SARS2, SARS-CoV, SARS-CoV-2 [as per WikiPathways]	http://pid.nci.nih.gov/search/pathway_landing.shtml?pathway_id=cd40_pathway&pathway_name=cd40_pathway&source=NCI-Nature curated&what=graphic&jpg=on		P	PubChem			B2
WIG000906		0	0.0319217	il27pathway: IL27-mediated signaling events		PubChem annotation: Pathway Interaction Database | COVID-19, COVID19, Coronavirus, Corona-virus, SARS, SARS2, SARS-CoV, SARS-CoV-2 [as per WikiPathways, DrugBank, UniProt]	http://pid.nci.nih.gov/search/pathway_landing.shtml?pathway_id=il27pathway&pathway_name=il27pathway&source=NCI-Nature curated&what=graphic&jpg=on		P	PubChem			B2
WIG000829		0	0.099671	WP4337: ncRNAs involved in STAT3 signaling in hepatocellular carcinoma		PubChem annotation: WikiPathways | COVID-19, COVID19, Coronavirus, Corona-virus, SARS, SARS2, SARS-CoV, SARS-CoV-2 [as per WikiPathways, UniProt]	https://www.wikipathways.org/index.php/Pathway:WP4337		P	PubChem
WIG000830		0.0182768	0.0535782	WP4341: Non-genomic actions of 1,25 dihydroxyvitamin D3		PubChem annotation: WikiPathways | COVID-19, COVID19, Coronavirus, Corona-virus, SARS, SARS2, SARS-CoV, SARS-CoV-2 [as per WikiPathways, UniProt]	https://www.wikipathways.org/index.php/Pathway:WP4341		P	PubChem
WIG000832		0.759542	0.924527	WP4357: NRF2-ARE regulation		PubChem annotation: WikiPathways | COVID-19, COVID19, Coronavirus, Corona-virus, SARS, SARS2, SARS-CoV, SARS-CoV-2 [as per WikiPathways]	https://www.wikipathways.org/index.php/Pathway:WP4357		P	PubChem
WIG000835		0.0429293	0.076743	WP4396: Nonalcoholic fatty liver disease		PubChem annotation: WikiPathways | COVID-19, COVID19, Coronavirus, Corona-virus, SARS, SARS2, SARS-CoV, SARS-CoV-2 [as per WikiPathways, UniProt]	https://www.wikipathways.org/index.php/Pathway:WP4396		P	PubChem
WIG000842		0.196833	0.340235	WP4494: Selective expression of chemokine receptors during T-cell polarization		PubChem annotation: WikiPathways | COVID-19, COVID19, Coronavirus, Corona-virus, SARS, SARS2, SARS-CoV, SARS-CoV-2 [as per WikiPathways]	https://www.wikipathways.org/index.php/Pathway:WP4494		P	PubChem
WIG000843		0.211443	0.386059	WP4496: Signal transduction through IL1R		PubChem annotation: WikiPathways | COVID-19, COVID19, Coronavirus, Corona-virus, SARS, SARS2, SARS-CoV, SARS-CoV-2 [as per WikiPathways]	https://www.wikipathways.org/index.php/Pathway:WP4496		P	PubChem
WIG000844		0.146993	0.246661	WP453: Inflammatory Response Pathway		PubChem annotation: WikiPathways | COVID-19, COVID19, Coronavirus, Corona-virus, SARS, SARS2, SARS-CoV, SARS-CoV-2 [as per WikiPathways]	https://www.wikipathways.org/index.php/Pathway:WP453		P	PubChem
WIG000845		0.273756	0.533928	WP4534: Mechanoregulation and pathology of YAP/TAZ via Hippo and non-Hippo mechanisms		PubChem annotation: WikiPathways | COVID-19, COVID19, Coronavirus, Corona-virus, SARS, SARS2, SARS-CoV, SARS-CoV-2 [as per WikiPathways]	https://www.wikipathways.org/index.php/Pathway:WP4534		P	PubChem
WIG000848		0.777293	0.916742	WP4540: Pathways Regulating Hippo Signaling		PubChem annotation: WikiPathways | COVID-19, COVID19, Coronavirus, Corona-virus, SARS, SARS2, SARS-CoV, SARS-CoV-2 [as per WikiPathways]	https://www.wikipathways.org/index.php/Pathway:WP4540		P	PubChem
WIG001006		0	0.0671684	upa_upar_pathway: Urokinase-type plasminogen activator (uPA) and uPAR-mediated signaling		PubChem annotation: Pathway Interaction Database | COVID-19, COVID19, Coronavirus, Corona-virus, SARS, SARS2, SARS-CoV, SARS-CoV-2 [as per WikiPathways]	http://pid.nci.nih.gov/search/pathway_landing.shtml?pathway_id=upa_upar_pathway&pathway_name=upa_upar_pathway&source=NCI-Nature curated&what=graphic&jpg=on		P	PubChem
WIG001008		0.747881	0.874479	ephrinbrevpathway: Ephrin B reverse signaling		PubChem annotation: Pathway Interaction Database | COVID-19, COVID19, Coronavirus, Corona-virus, SARS, SARS2, SARS-CoV, SARS-CoV-2 [as per WikiPathways]	http://pid.nci.nih.gov/search/pathway_landing.shtml?pathway_id=ephrinbrevpathway&pathway_name=ephrinbrevpathway&source=NCI-Nature curated&what=graphic&jpg=on		P	PubChem
WIG001009		0	0.107993	il6_7pathway: IL6-mediated signaling events		PubChem annotation: Pathway Interaction Database | COVID-19, COVID19, Coronavirus, Corona-virus, SARS, SARS2, SARS-CoV, SARS-CoV-2 [as per WikiPathways, DrugBank, UniProt]	http://pid.nci.nih.gov/search/pathway_landing.shtml?pathway_id=il6_7pathway&pathway_name=il6_7pathway&source=NCI-Nature curated&what=graphic&jpg=on		P	PubChem
WIG001011		0.0398482	0.199842	avb3_integrin_pathway: Integrins in angiogenesis		PubChem annotation: Pathway Interaction Database | COVID-19, COVID19, Coronavirus, Corona-virus, SARS, SARS2, SARS-CoV, SARS-CoV-2 [as per WikiPathways, DrugBank]	http://pid.nci.nih.gov/search/pathway_landing.shtml?pathway_id=avb3_integrin_pathway&pathway_name=avb3_integrin_pathway&source=NCI-Nature curated&what=graphic&jpg=on		P	PubChem
WIG001013		0.0797546	0.190731	hif1_tfpathway: HIF-1-alpha transcription factor network		PubChem annotation: Pathway Interaction Database | COVID-19, COVID19, Coronavirus, Corona-virus, SARS, SARS2, SARS-CoV, SARS-CoV-2 [as per WikiPathways, UniProt, DrugBank]	http://pid.nci.nih.gov/search/pathway_landing.shtml?pathway_id=hif1_tfpathway&pathway_name=hif1_tfpathway&source=NCI-Nature curated&what=graphic&jpg=on		P	PubChem
WIG001015		0.640199	0.762327	hnf3apathway: FOXA1 transcription factor network		PubChem annotation: Pathway Interaction Database | COVID-19, COVID19, Coronavirus, Corona-virus, SARS, SARS2, SARS-CoV, SARS-CoV-2 [as per WikiPathways]	http://pid.nci.nih.gov/search/pathway_landing.shtml?pathway_id=hnf3apathway&pathway_name=hnf3apathway&source=NCI-Nature curated&what=graphic&jpg=on		P	PubChem
WIG001016		0.188139	0.432575	tap63pathway: Validated transcriptional targets of TAp63 isoforms		PubChem annotation: Pathway Interaction Database | COVID-19, COVID19, Coronavirus, Corona-virus, SARS, SARS2, SARS-CoV, SARS-CoV-2 [as per WikiPathways]	http://pid.nci.nih.gov/search/pathway_landing.shtml?pathway_id=tap63pathway&pathway_name=tap63pathway&source=NCI-Nature curated&what=graphic&jpg=on		P	PubChem
WIG001018		0	0.0591917	hivnefpathway: HIV-1 Nef: Negative effector of Fas and TNF-alpha		PubChem annotation: Pathway Interaction Database | COVID-19, COVID19, Coronavirus, Corona-virus, SARS, SARS2, SARS-CoV, SARS-CoV-2 [as per WikiPathways, DrugBank]	http://pid.nci.nih.gov/search/pathway_landing.shtml?pathway_id=hivnefpathway&pathway_name=hivnefpathway&source=NCI-Nature curated&what=graphic&jpg=on		P	PubChem
WIG001019		0	0.035535	tnfpathway: TNF receptor signaling pathway		PubChem annotation: Pathway Interaction Database | COVID-19, COVID19, Coronavirus, Corona-virus, SARS, SARS2, SARS-CoV, SARS-CoV-2 [as per WikiPathways, DrugBank]	http://pid.nci.nih.gov/search/pathway_landing.shtml?pathway_id=tnfpathway&pathway_name=tnfpathway&source=NCI-Nature curated&what=graphic&jpg=on		P	PubChem			B2
WIG001020		0.479638	0.666894	txa2pathway: Thromboxane A2 receptor signaling		PubChem annotation: Pathway Interaction Database | COVID-19, COVID19, Coronavirus, Corona-virus, SARS, SARS2, SARS-CoV, SARS-CoV-2 [as per WikiPathways]	http://pid.nci.nih.gov/search/pathway_landing.shtml?pathway_id=txa2pathway&pathway_name=txa2pathway&source=NCI-Nature curated&what=graphic&jpg=on		P	PubChem
WIG001021		0.525667	0.724282	integrin5_pathway: Beta5 beta6 beta7 and beta8 integrin cell surface interactions		PubChem annotation: Pathway Interaction Database | COVID-19, COVID19, Coronavirus, Corona-virus, SARS, SARS2, SARS-CoV, SARS-CoV-2 [as per WikiPathways]	http://pid.nci.nih.gov/search/pathway_landing.shtml?pathway_id=integrin5_pathway&pathway_name=integrin5_pathway&source=NCI-Nature curated&what=graphic&jpg=on		P	PubChem
WIG001026		0.0987654	0.284706	lymphangiogenesis_pathway: VEGFR3 signaling in lymphatic endothelium		PubChem annotation: Pathway Interaction Database | COVID-19, COVID19, Coronavirus, Corona-virus, SARS, SARS2, SARS-CoV, SARS-CoV-2 [as per WikiPathways]	http://pid.nci.nih.gov/search/pathway_landing.shtml?pathway_id=lymphangiogenesis_pathway&pathway_name=lymphangiogenesis_pathway&source=NCI-Nature curated&what=graphic&jpg=on		P	PubChem
WIG001028		0.376726	0.604099	kitpathway: Signaling events mediated by Stem cell factor receptor (c-Kit)		PubChem annotation: Pathway Interaction Database | COVID-19, COVID19, Coronavirus, Corona-virus, SARS, SARS2, SARS-CoV, SARS-CoV-2 [as per WikiPathways, DrugBank]	http://pid.nci.nih.gov/search/pathway_landing.shtml?pathway_id=kitpathway&pathway_name=kitpathway&source=NCI-Nature curated&what=graphic&jpg=on		P	PubChem
WIG001030		0.684536	0.896772	igf1_pathway: IGF1 pathway		PubChem annotation: Pathway Interaction Database | COVID-19, COVID19, Coronavirus, Corona-virus, SARS, SARS2, SARS-CoV, SARS-CoV-2 [as per WikiPathways]	http://pid.nci.nih.gov/search/pathway_landing.shtml?pathway_id=igf1_pathway&pathway_name=igf1_pathway&source=NCI-Nature curated&what=graphic&jpg=on		P	PubChem
WIG001032		0.45438	0.585923	insulin_pathway: Insulin Pathway		PubChem annotation: Pathway Interaction Database | COVID-19, COVID19, Coronavirus, Corona-virus, SARS, SARS2, SARS-CoV, SARS-CoV-2 [as per WikiPathways]	http://pid.nci.nih.gov/search/pathway_landing.shtml?pathway_id=insulin_pathway&pathway_name=insulin_pathway&source=NCI-Nature curated&what=graphic&jpg=on		P	PubChem
WIG001033		0.0997506	0.125447	nfkappabcanonicalpathway: Canonical NF-kappaB pathway		PubChem annotation: Pathway Interaction Database | COVID-19, COVID19, Coronavirus, Corona-virus, SARS, SARS2, SARS-CoV, SARS-CoV-2 [as per WikiPathways, DrugBank]	http://pid.nci.nih.gov/search/pathway_landing.shtml?pathway_id=nfkappabcanonicalpathway&pathway_name=nfkappabcanonicalpathway&source=NCI-Nature curated&what=graphic&jpg=on		P	PubChem
WIG001034		0.445298	0.645309	syndecan_3_pathway: Syndecan-3-mediated signaling events		PubChem annotation: Pathway Interaction Database | COVID-19, COVID19, Coronavirus, Corona-virus, SARS, SARS2, SARS-CoV, SARS-CoV-2 [as per WikiPathways]	http://pid.nci.nih.gov/search/pathway_landing.shtml?pathway_id=syndecan_3_pathway&pathway_name=syndecan_3_pathway&source=NCI-Nature curated&what=graphic&jpg=on		P	PubChem
WIG001035		0.231373	0.421467	pi3kplctrkpathway: Trk receptor signaling mediated by PI3K and PLC-gamma		PubChem annotation: Pathway Interaction Database | COVID-19, COVID19, Coronavirus, Corona-virus, SARS, SARS2, SARS-CoV, SARS-CoV-2 [as per WikiPathways]	http://pid.nci.nih.gov/search/pathway_landing.shtml?pathway_id=pi3kplctrkpathway&pathway_name=pi3kplctrkpathway&source=NCI-Nature curated&what=graphic&jpg=on		P	PubChem
WIG001036		0.558313	0.774482	toll_endogenous_pathway: Endogenous TLR signaling		PubChem annotation: Pathway Interaction Database | COVID-19, COVID19, Coronavirus, Corona-virus, SARS, SARS2, SARS-CoV, SARS-CoV-2 [as per WikiPathways, DrugBank]	http://pid.nci.nih.gov/search/pathway_landing.shtml?pathway_id=toll_endogenous_pathway&pathway_name=toll_endogenous_pathway&source=NCI-Nature curated&what=graphic&jpg=on		P	PubChem
WIG001037		0.0198413	0.0413409	il1pathway: IL1-mediated signaling events		PubChem annotation: Pathway Interaction Database | COVID-19, COVID19, Coronavirus, Corona-virus, SARS, SARS2, SARS-CoV, SARS-CoV-2 [as per WikiPathways]	http://pid.nci.nih.gov/search/pathway_landing.shtml?pathway_id=il1pathway&pathway_name=il1pathway&source=NCI-Nature curated&what=graphic&jpg=on		P	PubChem			B2
WIG001038		0.677734	0.833453	epha_fwdpathway: EPHA forward signaling		PubChem annotation: Pathway Interaction Database | COVID-19, COVID19, Coronavirus, Corona-virus, SARS, SARS2, SARS-CoV, SARS-CoV-2 [as per WikiPathways]	http://pid.nci.nih.gov/search/pathway_landing.shtml?pathway_id=epha_fwdpathway&pathway_name=epha_fwdpathway&source=NCI-Nature curated&what=graphic&jpg=on		P	PubChem
WIG001039		0.105948	0.307297	wnt_noncanonical_pathway: Noncanonical Wnt signaling pathway		PubChem annotation: Pathway Interaction Database | COVID-19, COVID19, Coronavirus, Corona-virus, SARS, SARS2, SARS-CoV, SARS-CoV-2 [as per WikiPathways, DrugBank]	http://pid.nci.nih.gov/search/pathway_landing.shtml?pathway_id=wnt_noncanonical_pathway&pathway_name=wnt_noncanonical_pathway&source=NCI-Nature curated&what=graphic&jpg=on		P	PubChem
WIG001040		0.520147	0.693887	p38alphabetadownstreampathway: Signaling mediated by p38-alpha and p38-beta		PubChem annotation: Pathway Interaction Database | COVID-19, COVID19, Coronavirus, Corona-virus, SARS, SARS2, SARS-CoV, SARS-CoV-2 [as per WikiPathways, DrugBank]	http://pid.nci.nih.gov/search/pathway_landing.shtml?pathway_id=p38alphabetadownstreampathway&pathway_name=p38alphabetadownstreampathway&source=NCI-Nature curated&what=graphic&jpg=on		P	PubChem
WIG001041		0.0463158	0.345854	cd8tcrpathway: TCR signaling in nave CD8+ T cells		PubChem annotation: Pathway Interaction Database | COVID-19, COVID19, Coronavirus, Corona-virus, SARS, SARS2, SARS-CoV, SARS-CoV-2 [as per WikiPathways]	http://pid.nci.nih.gov/search/pathway_landing.shtml?pathway_id=cd8tcrpathway&pathway_name=cd8tcrpathway&source=NCI-Nature curated&what=graphic&jpg=on		P	PubChem
WIG001043		0.0786517	0.241263	tgfbrpathway: TGF-beta receptor signaling		PubChem annotation: Pathway Interaction Database | COVID-19, COVID19, Coronavirus, Corona-virus, SARS, SARS2, SARS-CoV, SARS-CoV-2 [as per WikiPathways, UniProt]	http://pid.nci.nih.gov/search/pathway_landing.shtml?pathway_id=tgfbrpathway&pathway_name=tgfbrpathway&source=NCI-Nature curated&what=graphic&jpg=on		P	PubChem
WIG001044		0.417883	0.678818	p38alphabetapathway: Regulation of p38-alpha and p38-beta		PubChem annotation: Pathway Interaction Database | COVID-19, COVID19, Coronavirus, Corona-virus, SARS, SARS2, SARS-CoV, SARS-CoV-2 [as per WikiPathways]	http://pid.nci.nih.gov/search/pathway_landing.shtml?pathway_id=p38alphabetapathway&pathway_name=p38alphabetapathway&source=NCI-Nature curated&what=graphic&jpg=on		P	PubChem
WIG001045		0.039312	0.112559	il12_2pathway: IL12-mediated signaling events		PubChem annotation: Pathway Interaction Database | COVID-19, COVID19, Coronavirus, Corona-virus, SARS, SARS2, SARS-CoV, SARS-CoV-2 [as per WikiPathways, DrugBank]	http://pid.nci.nih.gov/search/pathway_landing.shtml?pathway_id=il12_2pathway&pathway_name=il12_2pathway&source=NCI-Nature curated&what=graphic&jpg=on		P	PubChem
WIG001046		0.502564	0.687045	mapktrkpathway: Trk receptor signaling mediated by the MAPK pathway		PubChem annotation: Pathway Interaction Database | COVID-19, COVID19, Coronavirus, Corona-virus, SARS, SARS2, SARS-CoV, SARS-CoV-2 [as per WikiPathways]	http://pid.nci.nih.gov/search/pathway_landing.shtml?pathway_id=mapktrkpathway&pathway_name=mapktrkpathway&source=NCI-Nature curated&what=graphic&jpg=on		P	PubChem
WIG001047		0.0365591	0.17506	fgf_pathway: FGF signaling pathway		PubChem annotation: Pathway Interaction Database | COVID-19, COVID19, Coronavirus, Corona-virus, SARS, SARS2, SARS-CoV, SARS-CoV-2 [as per WikiPathways]	http://pid.nci.nih.gov/search/pathway_landing.shtml?pathway_id=fgf_pathway&pathway_name=fgf_pathway&source=NCI-Nature curated&what=graphic&jpg=on		P	PubChem
WIG001050		0.00617284	0.0178372	il23pathway: IL23-mediated signaling events		PubChem annotation: Pathway Interaction Database | COVID-19, COVID19, Coronavirus, Corona-virus, SARS, SARS2, SARS-CoV, SARS-CoV-2 [as per WikiPathways, DrugBank, UniProt]	http://pid.nci.nih.gov/search/pathway_landing.shtml?pathway_id=il23pathway&pathway_name=il23pathway&source=NCI-Nature curated&what=graphic&jpg=on		P	PubChem			B2
WIG001051		0.440605	0.689517	R-HSA-9614085: FOXO-mediated transcription		PubChem annotation: Reactome | COVID-19, COVID19, Coronavirus, Corona-virus, SARS, SARS2, SARS-CoV, SARS-CoV-2 [as per WikiPathways, DrugBank]	https://reactome.org/content/detail/R-HSA-9614085		P	PubChem
WIG001053		0.103448	0.355917	R-HSA-9009391: Extra-nuclear estrogen signaling		PubChem annotation: Reactome | COVID-19, COVID19, Coronavirus, Corona-virus, SARS, SARS2, SARS-CoV, SARS-CoV-2 [as per WikiPathways, DrugBank]	https://reactome.org/content/detail/R-HSA-9009391		P	PubChem
WIG001057		0.357576	0.569017	PA2023: ACE Inhibitor Pathway, Pharmacodynamics		PubChem annotation: PharmGKB | COVID-19, COVID19, Coronavirus, Corona-virus, SARS, SARS2, SARS-CoV, SARS-CoV-2 [as per WikiPathways, Guide to PHARMACOLOGY, UniProt, DrugBank, PDB, Protein Data Bank]	https://www.pharmgkb.org/pathway/PA2023		P	PubChem
WIG001059		0.3125	0.541785	PA152241951: Celecoxib Pathway, Pharmacodynamics		PubChem annotation: PharmGKB | COVID-19, COVID19, Coronavirus, Corona-virus, SARS, SARS2, SARS-CoV, SARS-CoV-2 [as per WikiPathways, DrugBank]	https://www.pharmgkb.org/pathway/PA152241951		P	PubChem
WIG001063		0.357576	0.568794	PA165110622: Agents Acting on the Renin-Angiotensin System Pathway, Pharmacodynamics		PubChem annotation: PharmGKB | COVID-19, COVID19, Coronavirus, Corona-virus, SARS, SARS2, SARS-CoV, SARS-CoV-2 [as per WikiPathways, Guide to PHARMACOLOGY, UniProt]	https://www.pharmgkb.org/pathway/PA165110622		P	PubChem
WIG001064		0.569672	0.802461	PA165292177: Doxorubicin Pathway, Pharmacokinetics		PubChem annotation: PharmGKB | COVID-19, COVID19, Coronavirus, Corona-virus, SARS, SARS2, SARS-CoV, SARS-CoV-2 [as per WikiPathways]	https://www.pharmgkb.org/pathway/PA165292177		P	PubChem
WIG001065		0.319058	0.476667	PA165292163: Doxorubicin Pathway (Cancer Cell), Pharmacodynamics		PubChem annotation: PharmGKB | COVID-19, COVID19, Coronavirus, Corona-virus, SARS, SARS2, SARS-CoV, SARS-CoV-2 [as per WikiPathways]	https://www.pharmgkb.org/pathway/PA165292163		P	PubChem
WIG001070		0.156499	0.356152	PA165985892: Tacrolimus/Cyclosporine Pathway, Pharmacodynamics		PubChem annotation: PharmGKB | COVID-19, COVID19, Coronavirus, Corona-virus, SARS, SARS2, SARS-CoV, SARS-CoV-2 [as per WikiPathways]	https://www.pharmgkb.org/pathway/PA165985892		P	PubChem
WIG001072		0	0.019036	PA166126086: Peginterferon alpha-2a/Peginterferon alpha-2b Pathway (Hepatocyte), Pharmacodynamics		PubChem annotation: PharmGKB | COVID-19, COVID19, Coronavirus, Corona-virus, SARS, SARS2, SARS-CoV, SARS-CoV-2 [as per WikiPathways, DrugBank]	https://www.pharmgkb.org/pathway/PA166126086		P	PubChem			B2
WIG001079		0.777302	0.874802	SMP0000483: Kidney Function		PubChem annotation: PathBank | COVID-19, COVID19, Coronavirus, Corona-virus, SARS, SARS2, SARS-CoV, SARS-CoV-2 [as per WikiPathways]	http://pathbank.org/view/SMP0000483		P	PubChem
WIG001081		0.8829	0.961778	SMP0000463: Phosphatidylinositol Phosphate Metabolism		PubChem annotation: PathBank | COVID-19, COVID19, Coronavirus, Corona-virus, SARS, SARS2, SARS-CoV, SARS-CoV-2 [as per WikiPathways]	http://pathbank.org/view/SMP0000463		P	PubChem
WIG001085		0.623106	0.790964	SMP0000184: Glucose Transporter Defect (SGLT2)		PubChem annotation: PathBank | COVID-19, COVID19, Coronavirus, Corona-virus, SARS, SARS2, SARS-CoV, SARS-CoV-2 [as per WikiPathways]	http://pathbank.org/view/SMP0000184		P	PubChem
WIG001086		0.623106	0.790747	SMP0000189: Hartnup Disorder		PubChem annotation: PathBank | COVID-19, COVID19, Coronavirus, Corona-virus, SARS, SARS2, SARS-CoV, SARS-CoV-2 [as per WikiPathways]	http://pathbank.org/view/SMP0000189		P	PubChem
WIG001087		0.623106	0.790529	SMP0000193: Iminoglycinuria		PubChem annotation: PathBank | COVID-19, COVID19, Coronavirus, Corona-virus, SARS, SARS2, SARS-CoV, SARS-CoV-2 [as per WikiPathways]	http://pathbank.org/view/SMP0000193		P	PubChem
WIG001088		0.623106	0.790312	SMP0000197: Lysinuric Protein Intolerance		PubChem annotation: PathBank | COVID-19, COVID19, Coronavirus, Corona-virus, SARS, SARS2, SARS-CoV, SARS-CoV-2 [as per WikiPathways]	http://pathbank.org/view/SMP0000197		P	PubChem
WIG000957		0.0823755	0.331709	trkrpathway: Neurotrophic factor-mediated Trk receptor signaling		PubChem annotation: Pathway Interaction Database | COVID-19, COVID19, Coronavirus, Corona-virus, SARS, SARS2, SARS-CoV, SARS-CoV-2 [as per WikiPathways]	http://pid.nci.nih.gov/search/pathway_landing.shtml?pathway_id=trkrpathway&pathway_name=trkrpathway&source=NCI-Nature curated&what=graphic&jpg=on		P	PubChem
WIG000960		0.823285	0.894503	cxcr3pathway: CXCR3-mediated signaling events		PubChem annotation: Pathway Interaction Database | COVID-19, COVID19, Coronavirus, Corona-virus, SARS, SARS2, SARS-CoV, SARS-CoV-2 [as per WikiPathways]	http://pid.nci.nih.gov/search/pathway_landing.shtml?pathway_id=cxcr3pathway&pathway_name=cxcr3pathway&source=NCI-Nature curated&what=graphic&jpg=on		P	PubChem
WIG000961		0	0.179044	vegfr1_2_pathway: Signaling events mediated by VEGFR1 and VEGFR2		PubChem annotation: Pathway Interaction Database | COVID-19, COVID19, Coronavirus, Corona-virus, SARS, SARS2, SARS-CoV, SARS-CoV-2 [as per WikiPathways, DrugBank]	http://pid.nci.nih.gov/search/pathway_landing.shtml?pathway_id=vegfr1_2_pathway&pathway_name=vegfr1_2_pathway&source=NCI-Nature curated&what=graphic&jpg=on		P	PubChem
WIG000962		0.159624	0.330585	hdac_classiii_pathway: Signaling events mediated by HDAC Class III		PubChem annotation: Pathway Interaction Database | COVID-19, COVID19, Coronavirus, Corona-virus, SARS, SARS2, SARS-CoV, SARS-CoV-2 [as per WikiPathways]	http://pid.nci.nih.gov/search/pathway_landing.shtml?pathway_id=hdac_classiii_pathway&pathway_name=hdac_classiii_pathway&source=NCI-Nature curated&what=graphic&jpg=on		P	PubChem
WIG000963		0.0372439	0.206421	erbb2erbb3pathway: ErbB2/ErbB3 signaling events		PubChem annotation: Pathway Interaction Database | COVID-19, COVID19, Coronavirus, Corona-virus, SARS, SARS2, SARS-CoV, SARS-CoV-2 [as per WikiPathways]	http://pid.nci.nih.gov/search/pathway_landing.shtml?pathway_id=erbb2erbb3pathway&pathway_name=erbb2erbb3pathway&source=NCI-Nature curated&what=graphic&jpg=on		P	PubChem
WIG000964		0.3371	0.558473	smad2_3nuclearpathway: Regulation of nuclear SMAD2/3 signaling		PubChem annotation: Pathway Interaction Database | COVID-19, COVID19, Coronavirus, Corona-virus, SARS, SARS2, SARS-CoV, SARS-CoV-2 [as per WikiPathways, DrugBank, UniProt]	http://pid.nci.nih.gov/search/pathway_landing.shtml?pathway_id=smad2_3nuclearpathway&pathway_name=smad2_3nuclearpathway&source=NCI-Nature curated&what=graphic&jpg=on		P	PubChem
WIG000965		0.053068	0.167502	netrin_pathway: Netrin-mediated signaling events		PubChem annotation: Pathway Interaction Database | COVID-19, COVID19, Coronavirus, Corona-virus, SARS, SARS2, SARS-CoV, SARS-CoV-2 [as per WikiPathways]	http://pid.nci.nih.gov/search/pathway_landing.shtml?pathway_id=netrin_pathway&pathway_name=netrin_pathway&source=NCI-Nature curated&what=graphic&jpg=on		P	PubChem
WIG000967		0.223214	0.354497	ar_nongenomic_pathway: Nongenotropic Androgen signaling		PubChem annotation: Pathway Interaction Database | COVID-19, COVID19, Coronavirus, Corona-virus, SARS, SARS2, SARS-CoV, SARS-CoV-2 [as per WikiPathways]	http://pid.nci.nih.gov/search/pathway_landing.shtml?pathway_id=ar_nongenomic_pathway&pathway_name=ar_nongenomic_pathway&source=NCI-Nature curated&what=graphic&jpg=on		P	PubChem
WIG000968		0.280193	0.470368	s1p_s1p3_pathway: S1P3 pathway		PubChem annotation: Pathway Interaction Database | COVID-19, COVID19, Coronavirus, Corona-virus, SARS, SARS2, SARS-CoV, SARS-CoV-2 [as per WikiPathways, DrugBank]	http://pid.nci.nih.gov/search/pathway_landing.shtml?pathway_id=s1p_s1p3_pathway&pathway_name=s1p_s1p3_pathway&source=NCI-Nature curated&what=graphic&jpg=on		P	PubChem
WIG000971		0.161765	0.32624	erbb4_pathway: ErbB4 signaling events		PubChem annotation: Pathway Interaction Database | COVID-19, COVID19, Coronavirus, Corona-virus, SARS, SARS2, SARS-CoV, SARS-CoV-2 [as per WikiPathways]	http://pid.nci.nih.gov/search/pathway_landing.shtml?pathway_id=erbb4_pathway&pathway_name=erbb4_pathway&source=NCI-Nature curated&what=graphic&jpg=on		P	PubChem
WIG000972		0.0420168	0.170936	erb_genomic_pathway: Validated nuclear estrogen receptor beta network		PubChem annotation: Pathway Interaction Database | COVID-19, COVID19, Coronavirus, Corona-virus, SARS, SARS2, SARS-CoV, SARS-CoV-2 [as per WikiPathways]	http://pid.nci.nih.gov/search/pathway_landing.shtml?pathway_id=erb_genomic_pathway&pathway_name=erb_genomic_pathway&source=NCI-Nature curated&what=graphic&jpg=on		P	PubChem
WIG000973		0	0.0324873	ifngpathway: IFN-gamma pathway		PubChem annotation: Pathway Interaction Database | COVID-19, COVID19, Coronavirus, Corona-virus, SARS, SARS2, SARS-CoV, SARS-CoV-2 [as per WikiPathways]	http://pid.nci.nih.gov/search/pathway_landing.shtml?pathway_id=ifngpathway&pathway_name=ifngpathway&source=NCI-Nature curated&what=graphic&jpg=on		P	PubChem			B2
WIG000974		0.469274	0.685308	reelinpathway: Reelin signaling pathway		PubChem annotation: Pathway Interaction Database | COVID-19, COVID19, Coronavirus, Corona-virus, SARS, SARS2, SARS-CoV, SARS-CoV-2 [as per WikiPathways]	http://pid.nci.nih.gov/search/pathway_landing.shtml?pathway_id=reelinpathway&pathway_name=reelinpathway&source=NCI-Nature curated&what=graphic&jpg=on		P	PubChem
WIG000975		0	0.297237	hdac_classi_pathway: Signaling events mediated by HDAC Class I		PubChem annotation: Pathway Interaction Database | COVID-19, COVID19, Coronavirus, Corona-virus, SARS, SARS2, SARS-CoV, SARS-CoV-2 [as per WikiPathways, DrugBank]	http://pid.nci.nih.gov/search/pathway_landing.shtml?pathway_id=hdac_classi_pathway&pathway_name=hdac_classi_pathway&source=NCI-Nature curated&what=graphic&jpg=on		P	PubChem
WIG000976		0.0343348	0.199879	p53downstreampathway: Direct p53 effectors		PubChem annotation: Pathway Interaction Database | COVID-19, COVID19, Coronavirus, Corona-virus, SARS, SARS2, SARS-CoV, SARS-CoV-2 [as per WikiPathways, DrugBank]	http://pid.nci.nih.gov/search/pathway_landing.shtml?pathway_id=p53downstreampathway&pathway_name=p53downstreampathway&source=NCI-Nature curated&what=graphic&jpg=on		P	PubChem
WIG000978		0.0212314	0.0985226	caspase_pathway: Caspase Cascade in Apoptosis		PubChem annotation: Pathway Interaction Database | COVID-19, COVID19, Coronavirus, Corona-virus, SARS, SARS2, SARS-CoV, SARS-CoV-2 [as per WikiPathways, DrugBank]	http://pid.nci.nih.gov/search/pathway_landing.shtml?pathway_id=caspase_pathway&pathway_name=caspase_pathway&source=NCI-Nature curated&what=graphic&jpg=on		P	PubChem
WIG000979		0.0121359	0.0966312	er_nongenomic_pathway: Plasma membrane estrogen receptor signaling		PubChem annotation: Pathway Interaction Database | COVID-19, COVID19, Coronavirus, Corona-virus, SARS, SARS2, SARS-CoV, SARS-CoV-2 [as per WikiPathways]	http://pid.nci.nih.gov/search/pathway_landing.shtml?pathway_id=er_nongenomic_pathway&pathway_name=er_nongenomic_pathway&source=NCI-Nature curated&what=graphic&jpg=on		P	PubChem
WIG000981		0	0.0548367	reg_gr_pathway: Glucocorticoid receptor regulatory network		PubChem annotation: Pathway Interaction Database | COVID-19, COVID19, Coronavirus, Corona-virus, SARS, SARS2, SARS-CoV, SARS-CoV-2 [as per WikiPathways, DrugBank, UniProt]	http://pid.nci.nih.gov/search/pathway_landing.shtml?pathway_id=reg_gr_pathway&pathway_name=reg_gr_pathway&source=NCI-Nature curated&what=graphic&jpg=on		P	PubChem
WIG000986		0.803636	0.961446	retinoic_acid_pathway: Retinoic acid receptors-mediated signaling		PubChem annotation: Pathway Interaction Database | COVID-19, COVID19, Coronavirus, Corona-virus, SARS, SARS2, SARS-CoV, SARS-CoV-2 [as per WikiPathways, DrugBank]	http://pid.nci.nih.gov/search/pathway_landing.shtml?pathway_id=retinoic_acid_pathway&pathway_name=retinoic_acid_pathway&source=NCI-Nature curated&what=graphic&jpg=on		P	PubChem
WIG000987		0	0.0926538	atf2_pathway: ATF-2 transcription factor network		PubChem annotation: Pathway Interaction Database | COVID-19, COVID19, Coronavirus, Corona-virus, SARS, SARS2, SARS-CoV, SARS-CoV-2 [as per WikiPathways, DrugBank, UniProt]	http://pid.nci.nih.gov/search/pathway_landing.shtml?pathway_id=atf2_pathway&pathway_name=atf2_pathway&source=NCI-Nature curated&what=graphic&jpg=on		P	PubChem
WIG000988		0.809331	0.902065	hedgehog_glipathway: Hedgehog signaling events mediated by Gli proteins		PubChem annotation: Pathway Interaction Database | COVID-19, COVID19, Coronavirus, Corona-virus, SARS, SARS2, SARS-CoV, SARS-CoV-2 [as per WikiPathways, DrugBank]	http://pid.nci.nih.gov/search/pathway_landing.shtml?pathway_id=hedgehog_glipathway&pathway_name=hedgehog_glipathway&source=NCI-Nature curated&what=graphic&jpg=on		P	PubChem
WIG000989		0.280851	0.502574	nfat_tfpathway: Calcineurin-regulated NFAT-dependent transcription in lymphocytes		PubChem annotation: Pathway Interaction Database | COVID-19, COVID19, Coronavirus, Corona-virus, SARS, SARS2, SARS-CoV, SARS-CoV-2 [as per WikiPathways, DrugBank]	http://pid.nci.nih.gov/search/pathway_landing.shtml?pathway_id=nfat_tfpathway&pathway_name=nfat_tfpathway&source=NCI-Nature curated&what=graphic&jpg=on		P	PubChem
WIG000990		0	0.172162	il4_2pathway: IL4-mediated signaling events		PubChem annotation: Pathway Interaction Database | COVID-19, COVID19, Coronavirus, Corona-virus, SARS, SARS2, SARS-CoV, SARS-CoV-2 [as per WikiPathways]	http://pid.nci.nih.gov/search/pathway_landing.shtml?pathway_id=il4_2pathway&pathway_name=il4_2pathway&source=NCI-Nature curated&what=graphic&jpg=on		P	PubChem
WIG000992		0.0467836	0.347328	tcr_pathway: TCR signaling in nave CD4+ T cells		PubChem annotation: Pathway Interaction Database | COVID-19, COVID19, Coronavirus, Corona-virus, SARS, SARS2, SARS-CoV, SARS-CoV-2 [as per WikiPathways]	http://pid.nci.nih.gov/search/pathway_landing.shtml?pathway_id=tcr_pathway&pathway_name=tcr_pathway&source=NCI-Nature curated&what=graphic&jpg=on		P	PubChem
WIG000993		0.91075	0.959576	hedgehog_2pathway: Signaling events mediated by the Hedgehog family		PubChem annotation: Pathway Interaction Database | COVID-19, COVID19, Coronavirus, Corona-virus, SARS, SARS2, SARS-CoV, SARS-CoV-2 [as per WikiPathways]	http://pid.nci.nih.gov/search/pathway_landing.shtml?pathway_id=hedgehog_2pathway&pathway_name=hedgehog_2pathway&source=NCI-Nature curated&what=graphic&jpg=on		P	PubChem
WIG000994		0.749522	0.871227	betacatenin_nuc_pathway: Regulation of nuclear beta catenin signaling and target gene transcription		PubChem annotation: Pathway Interaction Database | COVID-19, COVID19, Coronavirus, Corona-virus, SARS, SARS2, SARS-CoV, SARS-CoV-2 [as per WikiPathways, DrugBank]	http://pid.nci.nih.gov/search/pathway_landing.shtml?pathway_id=betacatenin_nuc_pathway&pathway_name=betacatenin_nuc_pathway&source=NCI-Nature curated&what=graphic&jpg=on		P	PubChem
WIG000995		0	0.109197	integrin3_pathway: Beta3 integrin cell surface interactions		PubChem annotation: Pathway Interaction Database | COVID-19, COVID19, Coronavirus, Corona-virus, SARS, SARS2, SARS-CoV, SARS-CoV-2 [as per WikiPathways, DrugBank]	http://pid.nci.nih.gov/search/pathway_landing.shtml?pathway_id=integrin3_pathway&pathway_name=integrin3_pathway&source=NCI-Nature curated&what=graphic&jpg=on		P	PubChem
WIG000996		0	0.0769982	angiopoietinreceptor_pathway: Angiopoietin receptor Tie2-mediated signaling		PubChem annotation: Pathway Interaction Database | COVID-19, COVID19, Coronavirus, Corona-virus, SARS, SARS2, SARS-CoV, SARS-CoV-2 [as per WikiPathways, DrugBank]	http://pid.nci.nih.gov/search/pathway_landing.shtml?pathway_id=angiopoietinreceptor_pathway&pathway_name=angiopoietinreceptor_pathway&source=NCI-Nature curated&what=graphic&jpg=on		P	PubChem
WIG000998		0.17795	0.313763	shp2_pathway: SHP2 signaling		PubChem annotation: Pathway Interaction Database | COVID-19, COVID19, Coronavirus, Corona-virus, SARS, SARS2, SARS-CoV, SARS-CoV-2 [as per WikiPathways, DrugBank, UniProt]	http://pid.nci.nih.gov/search/pathway_landing.shtml?pathway_id=shp2_pathway&pathway_name=shp2_pathway&source=NCI-Nature curated&what=graphic&jpg=on		P	PubChem
WIG000999		0.138554	0.397136	pdgfrbpathway: PDGFR-beta signaling pathway		PubChem annotation: Pathway Interaction Database | COVID-19, COVID19, Coronavirus, Corona-virus, SARS, SARS2, SARS-CoV, SARS-CoV-2 [as per WikiPathways, DrugBank]	http://pid.nci.nih.gov/search/pathway_landing.shtml?pathway_id=pdgfrbpathway&pathway_name=pdgfrbpathway&source=NCI-Nature curated&what=graphic&jpg=on		P	PubChem
WIG001000		0.443763	0.624584	arf6_traffickingpathway: Arf6 trafficking events		PubChem annotation: Pathway Interaction Database | COVID-19, COVID19, Coronavirus, Corona-virus, SARS, SARS2, SARS-CoV, SARS-CoV-2 [as per WikiPathways]	http://pid.nci.nih.gov/search/pathway_landing.shtml?pathway_id=arf6_traffickingpathway&pathway_name=arf6_traffickingpathway&source=NCI-Nature curated&what=graphic&jpg=on		P	PubChem
WIG001129		0.623106	0.785995	SMP0000135: Eplerenone Action Pathway		PubChem annotation: PathBank | COVID-19, COVID19, Coronavirus, Corona-virus, SARS, SARS2, SARS-CoV, SARS-CoV-2 [as per WikiPathways]	http://pathbank.org/view/SMP0000135		P	PubChem
WIG001133		0.552567	0.786405	SMP0000320: Intracellular Signalling Through Adenosine Receptor A2a and Adenosine		PubChem annotation: PathBank | COVID-19, COVID19, Coronavirus, Corona-virus, SARS, SARS2, SARS-CoV, SARS-CoV-2 [as per WikiPathways]	http://pathbank.org/view/SMP0000320		P	PubChem
WIG001134		0.517711	0.786324	SMP0000321: Intracellular Signalling Through Adenosine Receptor A2b and Adenosine		PubChem annotation: PathBank | COVID-19, COVID19, Coronavirus, Corona-virus, SARS, SARS2, SARS-CoV, SARS-CoV-2 [as per WikiPathways]	http://pathbank.org/view/SMP0000321		P	PubChem
WIG001138		0.0854503	0.366822	SMP0000358: Fc Epsilon Receptor I Signaling in Mast Cells		PubChem annotation: PathBank | COVID-19, COVID19, Coronavirus, Corona-virus, SARS, SARS2, SARS-CoV, SARS-CoV-2 [as per WikiPathways, DrugBank]	http://pathbank.org/view/SMP0000358		P	PubChem
WIG001147		0.8829	0.961566	SMP0000582: Joubert Syndrome		PubChem annotation: PathBank | COVID-19, COVID19, Coronavirus, Corona-virus, SARS, SARS2, SARS-CoV, SARS-CoV-2 [as per WikiPathways]	http://pathbank.org/view/SMP0000582		P	PubChem
WIG001148		0.623106	0.78578	SMP0000583: Blue Diaper Syndrome		PubChem annotation: PathBank | COVID-19, COVID19, Coronavirus, Corona-virus, SARS, SARS2, SARS-CoV, SARS-CoV-2 [as per WikiPathways]	http://pathbank.org/view/SMP0000583		P	PubChem
WIG001149		0.623106	0.785566	SMP0000585: Lysinuric Protein Intolerance (LPI)		PubChem annotation: PathBank | COVID-19, COVID19, Coronavirus, Corona-virus, SARS, SARS2, SARS-CoV, SARS-CoV-2 [as per WikiPathways]	http://pathbank.org/view/SMP0000585		P	PubChem
WIG001270		0.165909	0.3309	SMP0063792: TNF/Stress Related Signaling		PubChem annotation: PathBank | COVID-19, COVID19, Coronavirus, Corona-virus, SARS, SARS2, SARS-CoV, SARS-CoV-2 [as per WikiPathways, DrugBank]	http://pathbank.org/view/SMP0063792		P	PubChem
WIG001272		0.151751	0.306851	SMP0063805: Cadmium Induces DNA Synthesis and Proliferation in Macrophages		PubChem annotation: PathBank | COVID-19, COVID19, Coronavirus, Corona-virus, SARS, SARS2, SARS-CoV, SARS-CoV-2 [as per WikiPathways]	http://pathbank.org/view/SMP0063805		P	PubChem
WIG001273		0.200795	0.346143	SMP0063807: Growth Hormone Signaling Pathway		PubChem annotation: PathBank | COVID-19, COVID19, Coronavirus, Corona-virus, SARS, SARS2, SARS-CoV, SARS-CoV-2 [as per WikiPathways]	http://pathbank.org/view/SMP0063807		P	PubChem
WIG001274		0.0576541	0.252961	SMP0063810: EGF Signalling Pathway		PubChem annotation: PathBank | COVID-19, COVID19, Coronavirus, Corona-virus, SARS, SARS2, SARS-CoV, SARS-CoV-2 [as per WikiPathways]	http://pathbank.org/view/SMP0063810		P	PubChem
WIG001275		0.56785	0.789631	SMP0063811: GnRH Signaling Pathway		PubChem annotation: PathBank | COVID-19, COVID19, Coronavirus, Corona-virus, SARS, SARS2, SARS-CoV, SARS-CoV-2 [as per WikiPathways]	http://pathbank.org/view/SMP0063811		P	PubChem
WIG001276		0.0210084	0.0430936	SMP0063813: NF-kB Signaling Pathway		PubChem annotation: PathBank | COVID-19, COVID19, Coronavirus, Corona-virus, SARS, SARS2, SARS-CoV, SARS-CoV-2 [as per WikiPathways, DrugBank]	http://pathbank.org/view/SMP0063813		P	PubChem			B2
WIG001277		0.148541	0.402217	SMP0063899: Toll-Like Receptor Pathway 1		PubChem annotation: PathBank | COVID-19, COVID19, Coronavirus, Corona-virus, SARS, SARS2, SARS-CoV, SARS-CoV-2 [as per WikiPathways, DrugBank]	http://pathbank.org/view/SMP0063899		P	PubChem
WIG001278		0.0575	0.191345	SMP0064625: CXCR4 Signaling Pathway		PubChem annotation: PathBank | COVID-19, COVID19, Coronavirus, Corona-virus, SARS, SARS2, SARS-CoV, SARS-CoV-2 [as per WikiPathways]	http://pathbank.org/view/SMP0064625		P	PubChem
WIG001280		0.0477137	0.108888	SMP0066977: T Cell Receptor Signaling Pathway		PubChem annotation: PathBank | COVID-19, COVID19, Coronavirus, Corona-virus, SARS, SARS2, SARS-CoV, SARS-CoV-2 [as per WikiPathways]	http://pathbank.org/view/SMP0066977		P	PubChem
WIG001164		0.623106	0.785351	SMP0000723: Cystinuria		PubChem annotation: PathBank | COVID-19, COVID19, Coronavirus, Corona-virus, SARS, SARS2, SARS-CoV, SARS-CoV-2 [as per WikiPathways]	http://pathbank.org/view/SMP0000723		P	PubChem
WIG001166		0.19965	0.23695	SMP0031692: BCR-ABL Action in CML Pathogenesis		PubChem annotation: PathBank | COVID-19, COVID19, Coronavirus, Corona-virus, SARS, SARS2, SARS-CoV, SARS-CoV-2 [as per WikiPathways]	http://pathbank.org/view/SMP0031692		P	PubChem
WIG001167		0.0866426	0.232254	SMP0031694: Imatinib Inhibition of BCR-ABL		PubChem annotation: PathBank | COVID-19, COVID19, Coronavirus, Corona-virus, SARS, SARS2, SARS-CoV, SARS-CoV-2 [as per WikiPathways]	http://pathbank.org/view/SMP0031694		P	PubChem
WIG001168		0.19965	0.236769	SMP0031696: Dasatinib Inhibition of BCR-ABL		PubChem annotation: PathBank | COVID-19, COVID19, Coronavirus, Corona-virus, SARS, SARS2, SARS-CoV, SARS-CoV-2 [as per WikiPathways]	http://pathbank.org/view/SMP0031696		P	PubChem
WIG001169		0.19965	0.236589	SMP0031697: Nilotinib Inhibition of BCR-ABL		PubChem annotation: PathBank | COVID-19, COVID19, Coronavirus, Corona-virus, SARS, SARS2, SARS-CoV, SARS-CoV-2 [as per WikiPathways]	http://pathbank.org/view/SMP0031697		P	PubChem
WIG001170		0.19965	0.236408	SMP0031698: Bosutinib Inhibition of BCR-ABL		PubChem annotation: PathBank | COVID-19, COVID19, Coronavirus, Corona-virus, SARS, SARS2, SARS-CoV, SARS-CoV-2 [as per WikiPathways]	http://pathbank.org/view/SMP0031698		P	PubChem
WIG001171		0.19965	0.236228	SMP0031699: Bafetinib Inhibition of BCR-ABL		PubChem annotation: PathBank | COVID-19, COVID19, Coronavirus, Corona-virus, SARS, SARS2, SARS-CoV, SARS-CoV-2 [as per WikiPathways]	http://pathbank.org/view/SMP0031699		P	PubChem
WIG001172		0.19965	0.236048	SMP0031700: Ponatinib Inhibition of BCR-ABL		PubChem annotation: PathBank | COVID-19, COVID19, Coronavirus, Corona-virus, SARS, SARS2, SARS-CoV, SARS-CoV-2 [as per WikiPathways]	http://pathbank.org/view/SMP0031700		P	PubChem
WIG001110		0.623106	0.790095	SMP0000078: Chlorothiazide Action Pathway		PubChem annotation: PathBank | COVID-19, COVID19, Coronavirus, Corona-virus, SARS, SARS2, SARS-CoV, SARS-CoV-2 [as per WikiPathways]	http://pathbank.org/view/SMP0000078		P	PubChem
WIG001111		0.623106	0.789878	SMP0000080: Polythiazide Action Pathway		PubChem annotation: PathBank | COVID-19, COVID19, Coronavirus, Corona-virus, SARS, SARS2, SARS-CoV, SARS-CoV-2 [as per WikiPathways]	http://pathbank.org/view/SMP0000080		P	PubChem
WIG001112		0.623106	0.789662	SMP0000081: Methyclothiazide Action Pathway		PubChem annotation: PathBank | COVID-19, COVID19, Coronavirus, Corona-virus, SARS, SARS2, SARS-CoV, SARS-CoV-2 [as per WikiPathways]	http://pathbank.org/view/SMP0000081		P	PubChem
WIG001113		0.623106	0.789445	SMP0000088: Bumetanide Action Pathway		PubChem annotation: PathBank | COVID-19, COVID19, Coronavirus, Corona-virus, SARS, SARS2, SARS-CoV, SARS-CoV-2 [as per WikiPathways]	http://pathbank.org/view/SMP0000088		P	PubChem
WIG001114		0.623106	0.789228	SMP0000090: Bendroflumethiazide Action Pathway		PubChem annotation: PathBank | COVID-19, COVID19, Coronavirus, Corona-virus, SARS, SARS2, SARS-CoV, SARS-CoV-2 [as per WikiPathways]	http://pathbank.org/view/SMP0000090		P	PubChem
WIG001115		0.623106	0.789012	SMP0000091: Quinethazone Action Pathway		PubChem annotation: PathBank | COVID-19, COVID19, Coronavirus, Corona-virus, SARS, SARS2, SARS-CoV, SARS-CoV-2 [as per WikiPathways]	http://pathbank.org/view/SMP0000091		P	PubChem
WIG001116		0.623106	0.788796	SMP0000097: Ethacrynic Acid Action Pathway		PubChem annotation: PathBank | COVID-19, COVID19, Coronavirus, Corona-virus, SARS, SARS2, SARS-CoV, SARS-CoV-2 [as per WikiPathways]	http://pathbank.org/view/SMP0000097		P	PubChem
WIG001117		0.623106	0.788579	SMP0000100: Hydrochlorothiazide Action Pathway		PubChem annotation: PathBank | COVID-19, COVID19, Coronavirus, Corona-virus, SARS, SARS2, SARS-CoV, SARS-CoV-2 [as per WikiPathways]	http://pathbank.org/view/SMP0000100		P	PubChem
WIG001118		0.623106	0.788363	SMP0000103: Cyclothiazide Action Pathway		PubChem annotation: PathBank | COVID-19, COVID19, Coronavirus, Corona-virus, SARS, SARS2, SARS-CoV, SARS-CoV-2 [as per WikiPathways]	http://pathbank.org/view/SMP0000103		P	PubChem
WIG001119		0.623106	0.788148	SMP0000105: Metolazone Action Pathway		PubChem annotation: PathBank | COVID-19, COVID19, Coronavirus, Corona-virus, SARS, SARS2, SARS-CoV, SARS-CoV-2 [as per WikiPathways]	http://pathbank.org/view/SMP0000105		P	PubChem
WIG001120		0.623106	0.787932	SMP0000108: Hydroflumethiazide Action Pathway		PubChem annotation: PathBank | COVID-19, COVID19, Coronavirus, Corona-virus, SARS, SARS2, SARS-CoV, SARS-CoV-2 [as per WikiPathways]	http://pathbank.org/view/SMP0000108		P	PubChem
WIG001121		0.623106	0.787716	SMP0000110: Indapamide Action Pathway		PubChem annotation: PathBank | COVID-19, COVID19, Coronavirus, Corona-virus, SARS, SARS2, SARS-CoV, SARS-CoV-2 [as per WikiPathways]	http://pathbank.org/view/SMP0000110		P	PubChem
WIG001122		0.623106	0.7875	SMP0000115: Furosemide Action Pathway		PubChem annotation: PathBank | COVID-19, COVID19, Coronavirus, Corona-virus, SARS, SARS2, SARS-CoV, SARS-CoV-2 [as per WikiPathways]	http://pathbank.org/view/SMP0000115		P	PubChem
WIG001123		0.623106	0.787285	SMP0000118: Torsemide Action Pathway		PubChem annotation: PathBank | COVID-19, COVID19, Coronavirus, Corona-virus, SARS, SARS2, SARS-CoV, SARS-CoV-2 [as per WikiPathways]	http://pathbank.org/view/SMP0000118		P	PubChem
WIG001124		0.623106	0.78707	SMP0000121: Trichlormethiazide Action Pathway		PubChem annotation: PathBank | COVID-19, COVID19, Coronavirus, Corona-virus, SARS, SARS2, SARS-CoV, SARS-CoV-2 [as per WikiPathways]	http://pathbank.org/view/SMP0000121		P	PubChem
WIG001125		0.623106	0.786854	SMP0000122: Chlorthalidone Action Pathway		PubChem annotation: PathBank | COVID-19, COVID19, Coronavirus, Corona-virus, SARS, SARS2, SARS-CoV, SARS-CoV-2 [as per WikiPathways]	http://pathbank.org/view/SMP0000122		P	PubChem
WIG001126		0.623106	0.786639	SMP0000132: Triamterene Action Pathway		PubChem annotation: PathBank | COVID-19, COVID19, Coronavirus, Corona-virus, SARS, SARS2, SARS-CoV, SARS-CoV-2 [as per WikiPathways]	http://pathbank.org/view/SMP0000132		P	PubChem
WIG001127		0.623106	0.786424	SMP0000133: Amiloride Action Pathway		PubChem annotation: PathBank | COVID-19, COVID19, Coronavirus, Corona-virus, SARS, SARS2, SARS-CoV, SARS-CoV-2 [as per WikiPathways]	http://pathbank.org/view/SMP0000133		P	PubChem
WIG001128		0.623106	0.786209	SMP0000134: Spironolactone Action Pathway		PubChem annotation: PathBank | COVID-19, COVID19, Coronavirus, Corona-virus, SARS, SARS2, SARS-CoV, SARS-CoV-2 [as per WikiPathways]	http://pathbank.org/view/SMP0000134		P	PubChem
WIG001331		0.139265	0.215045	WP4585: Cancer immunotherapy by PD-1 blockade		PubChem annotation: WikiPathways | COVID-19, COVID19, Coronavirus, Corona-virus, SARS, SARS2, SARS-CoV, SARS-CoV-2 [as per WikiPathways]	https://www.wikipathways.org/index.php/Pathway:WP4585		P	PubChem
WIG001332		0.102981	0.297089	WP4655: Cytosolic DNA-sensing pathway		PubChem annotation: WikiPathways | COVID-19, COVID19, Coronavirus, Corona-virus, SARS, SARS2, SARS-CoV, SARS-CoV-2 [as per WikiPathways, UniProt]	https://www.wikipathways.org/index.php/Pathway:WP4655		P	PubChem
WIG001333		0.950355	0.99092	WP4656: Joubert Syndrome		PubChem annotation: WikiPathways | COVID-19, COVID19, Coronavirus, Corona-virus, SARS, SARS2, SARS-CoV, SARS-CoV-2 [as per WikiPathways]	https://www.wikipathways.org/index.php/Pathway:WP4656		P	PubChem
WIG001335		0.0419426	0.275097	WP4658: Small cell lung cancer		PubChem annotation: WikiPathways | COVID-19, COVID19, Coronavirus, Corona-virus, SARS, SARS2, SARS-CoV, SARS-CoV-2 [as per WikiPathways]	https://www.wikipathways.org/index.php/Pathway:WP4658		P	PubChem
WIG001336		0	0.121448	WP4659: Gastrin Signaling Pathway		PubChem annotation: WikiPathways | COVID-19, COVID19, Coronavirus, Corona-virus, SARS, SARS2, SARS-CoV, SARS-CoV-2 [as per WikiPathways]	https://www.wikipathways.org/index.php/Pathway:WP4659		P	PubChem
WIG001337		0.0357895	0.263696	WP4666: Hepatitis B infection		PubChem annotation: WikiPathways | COVID-19, COVID19, Coronavirus, Corona-virus, SARS, SARS2, SARS-CoV, SARS-CoV-2 [as per WikiPathways, UniProt]	https://www.wikipathways.org/index.php/Pathway:WP4666		P	PubChem
WIG001339		0.519565	0.68535	WP4698: Vitamin D-sensitive calcium signaling in depression		PubChem annotation: WikiPathways | COVID-19, COVID19, Coronavirus, Corona-virus, SARS, SARS2, SARS-CoV, SARS-CoV-2 [as per WikiPathways]	https://www.wikipathways.org/index.php/Pathway:WP4698		P	PubChem
WIG001340		0.0169851	0.0429156	WP4705: Pathways of nucleic acid metabolism and innate immune sensing		PubChem annotation: WikiPathways | COVID-19, COVID19, Coronavirus, Corona-virus, SARS, SARS2, SARS-CoV, SARS-CoV-2 [as per WikiPathways]	https://www.wikipathways.org/index.php/Pathway:WP4705		P	PubChem			B2
WIG001341		0.488327	0.687507	WP4746: Thyroid hormones production and their peripheral downstream signalling effects regarding congenital hypothyroidism		PubChem annotation: WikiPathways | COVID-19, COVID19, Coronavirus, Corona-virus, SARS, SARS2, SARS-CoV, SARS-CoV-2 [as per WikiPathways]	https://www.wikipathways.org/index.php/Pathway:WP4746		P	PubChem
WIG001342		0	0.127007	WP4747: Netrin-UNC5B signaling Pathway		PubChem annotation: WikiPathways | COVID-19, COVID19, Coronavirus, Corona-virus, SARS, SARS2, SARS-CoV, SARS-CoV-2 [as per WikiPathways]	https://www.wikipathways.org/index.php/Pathway:WP4747		P	PubChem
WIG001344		0	0.060708	WP4754: IL-18 signaling pathway		PubChem annotation: WikiPathways | COVID-19, COVID19, Coronavirus, Corona-virus, SARS, SARS2, SARS-CoV, SARS-CoV-2 [as per WikiPathways]	https://www.wikipathways.org/index.php/Pathway:WP4754		P	PubChem
WIG001346		0.929435	0.971444	WP4758: Nephrotic syndrome		PubChem annotation: WikiPathways | COVID-19, COVID19, Coronavirus, Corona-virus, SARS, SARS2, SARS-CoV, SARS-CoV-2 [as per WikiPathways]	https://www.wikipathways.org/index.php/Pathway:WP4758		P	PubChem
WIG001347		0.714964	0.835664	WP4767: FGFR3 signalling in chondrocyte proliferation and terminal differentiation		PubChem annotation: WikiPathways | COVID-19, COVID19, Coronavirus, Corona-virus, SARS, SARS2, SARS-CoV, SARS-CoV-2 [as per WikiPathways]	https://www.wikipathways.org/index.php/Pathway:WP4767		P	PubChem
WIG001348		0.324	0.470903	WP4786: Type I collagen synthesis in the context of Osteogenesis imperfecta		PubChem annotation: WikiPathways | COVID-19, COVID19, Coronavirus, Corona-virus, SARS, SARS2, SARS-CoV, SARS-CoV-2 [as per WikiPathways]	https://www.wikipathways.org/index.php/Pathway:WP4786		P	PubChem
WIG001351		0.0755556	0.200195	WP4790: FGF23 signalling in Hypophosphatemic rickets		PubChem annotation: WikiPathways | COVID-19, COVID19, Coronavirus, Corona-virus, SARS, SARS2, SARS-CoV, SARS-CoV-2 [as per WikiPathways]	https://www.wikipathways.org/index.php/Pathway:WP4790		P	PubChem
WIG001353		0.0960699	0.333606	SMP0069593: Toll-Like Receptor Pathway 2		PubChem annotation: PathBank | COVID-19, COVID19, Coronavirus, Corona-virus, SARS, SARS2, SARS-CoV, SARS-CoV-2 [as per WikiPathways, DrugBank]	http://pathbank.org/view/SMP0069593		P	PubChem
WIG001354		0.173171	0.324481	SMP0069678: EPO Signaling Pathway		PubChem annotation: PathBank | COVID-19, COVID19, Coronavirus, Corona-virus, SARS, SARS2, SARS-CoV, SARS-CoV-2 [as per WikiPathways]	http://pathbank.org/view/SMP0069678		P	PubChem
WIG001355		0.794821	0.917135	SMP0069695: FAS signaling pathway ( CD95 )		PubChem annotation: PathBank | COVID-19, COVID19, Coronavirus, Corona-virus, SARS, SARS2, SARS-CoV, SARS-CoV-2 [as per WikiPathways]	http://pathbank.org/view/SMP0069695		P	PubChem
WIG001356		0.0992063	0.347944	SMP0069871: BCR Signaling Pathway		PubChem annotation: PathBank | COVID-19, COVID19, Coronavirus, Corona-virus, SARS, SARS2, SARS-CoV, SARS-CoV-2 [as per WikiPathways]	http://pathbank.org/view/SMP0069871		P	PubChem
WIG001360		0.643411	0.786327	SMP0100046: LPS and Citrate Signaling and Inflammation		PubChem annotation: PathBank | COVID-19, COVID19, Coronavirus, Corona-virus, SARS, SARS2, SARS-CoV, SARS-CoV-2 [as per WikiPathways]	http://pathbank.org/view/SMP0100046		P	PubChem
WIG001363		0.497845	0.786401	SMP0121012: Kidney Function - Distal Convoluted Tubule		PubChem annotation: PathBank | COVID-19, COVID19, Coronavirus, Corona-virus, SARS, SARS2, SARS-CoV, SARS-CoV-2 [as per WikiPathways]	http://pathbank.org/view/SMP0121012		P	PubChem
WIG001368		0.596774	0.767698	R-HSA-425366: Transport of bile salts and organic acids, metal ions and amine compounds		PubChem annotation: Reactome | COVID-19, COVID19, Coronavirus, Corona-virus, SARS, SARS2, SARS-CoV, SARS-CoV-2 [as per PDB, Protein Data Bank]	https://reactome.org/content/detail/R-HSA-425366		P	PubChem
WIG001370		0.53507	0.713168	R-HSA-446728: Cell junction organization		PubChem annotation: Reactome | COVID-19, COVID19, Coronavirus, Corona-virus, SARS, SARS2, SARS-CoV, SARS-CoV-2 [as per UniProt]	https://reactome.org/content/detail/R-HSA-446728		P	PubChem
WIG001373		0.0338164	0.0768776	R-HSA-1592389: Activation of Matrix Metalloproteinases		PubChem annotation: Reactome | COVID-19, COVID19, Coronavirus, Corona-virus, SARS, SARS2, SARS-CoV, SARS-CoV-2 [as per UniProt]	https://reactome.org/content/detail/R-HSA-1592389		P	PubChem
WIG001375		0.0903491	0.241374	R-HSA-216083: Integrin cell surface interactions		PubChem annotation: Reactome | COVID-19, COVID19, Coronavirus, Corona-virus, SARS, SARS2, SARS-CoV, SARS-CoV-2 [as per UniProt]	https://reactome.org/content/detail/R-HSA-216083		P	PubChem
WIG001379		0.272523	0.500173	R-HSA-2142753: Arachidonic acid metabolism		PubChem annotation: Reactome | COVID-19, COVID19, Coronavirus, Corona-virus, SARS, SARS2, SARS-CoV, SARS-CoV-2 [as per DrugBank]	https://reactome.org/content/detail/R-HSA-2142753		P	PubChem
WIG001405		0.290514	0.405379	R-HSA-201722: Formation of the beta-catenin:TCF transactivating complex		PubChem annotation: Reactome | COVID-19, COVID19, Coronavirus, Corona-virus, SARS, SARS2, SARS-CoV, SARS-CoV-2 [as per DrugBank]	https://reactome.org/content/detail/R-HSA-201722		P	PubChem
WIG001406		0.952381	0.985635	R-HSA-3769402: Deactivation of the beta-catenin transactivating complex		PubChem annotation: Reactome | COVID-19, COVID19, Coronavirus, Corona-virus, SARS, SARS2, SARS-CoV, SARS-CoV-2 [as per DrugBank]	https://reactome.org/content/detail/R-HSA-3769402		P	PubChem
WIG001412		0.51606	0.739486	R-HSA-397014: Muscle contraction		PubChem annotation: Reactome | COVID-19, COVID19, Coronavirus, Corona-virus, SARS, SARS2, SARS-CoV, SARS-CoV-2 [as per DrugBank]	https://reactome.org/content/detail/R-HSA-397014		P	PubChem
WIG001413		0.375839	0.595471	R-HSA-445355: Smooth Muscle Contraction		PubChem annotation: Reactome | COVID-19, COVID19, Coronavirus, Corona-virus, SARS, SARS2, SARS-CoV, SARS-CoV-2 [as per DrugBank]	https://reactome.org/content/detail/R-HSA-445355		P	PubChem
WIG001422		0.529644	0.730872	R-HSA-977225: Amyloid fiber formation		PubChem annotation: Reactome | COVID-19, COVID19, Coronavirus, Corona-virus, SARS, SARS2, SARS-CoV, SARS-CoV-2 [as per UniProt]	https://reactome.org/content/detail/R-HSA-977225		P	PubChem
WIG001423		0.275547	0.427687	R-HSA-1368108: BMAL1:CLOCK,NPAS2 activates circadian gene expression		PubChem annotation: Reactome | COVID-19, COVID19, Coronavirus, Corona-virus, SARS, SARS2, SARS-CoV, SARS-CoV-2 [as per DrugBank]	https://reactome.org/content/detail/R-HSA-1368108		P	PubChem
WIG001282		0.711982	0.867052	MI0034935: Arginine and Proline metabolism ( Arginine and Proline metabolism )		PubChem annotation: INOH | COVID-19, COVID19, Coronavirus, Corona-virus, SARS, SARS2, SARS-CoV, SARS-CoV-2 [as per WikiPathways]	http://www.inoh.org/inohviewer/inohclient.jnlp?id=MI0034935		P	PubChem
WIG001308		0.882222	0.860682	R-HSA-9663891: Selective autophagy		PubChem annotation: Reactome | COVID-19, COVID19, Coronavirus, Corona-virus, SARS, SARS2, SARS-CoV, SARS-CoV-2 [as per WikiPathways]	https://reactome.org/content/detail/R-HSA-9663891		P	PubChem
WIG001312		0.460722	0.715862	R-HSA-9616222: Transcriptional regulation of granulopoiesis		PubChem annotation: Reactome | COVID-19, COVID19, Coronavirus, Corona-virus, SARS, SARS2, SARS-CoV, SARS-CoV-2 [as per WikiPathways, DrugBank, UniProt]	https://reactome.org/content/detail/R-HSA-9616222		P	PubChem
WIG001313		0.0321543	0.178132	R-HSA-8853884: Transcriptional Regulation by VENTX		PubChem annotation: Reactome | COVID-19, COVID19, Coronavirus, Corona-virus, SARS, SARS2, SARS-CoV, SARS-CoV-2 [as per WikiPathways, UniProt]	https://reactome.org/content/detail/R-HSA-8853884		P	PubChem
WIG001315		0.697561	0.83458	R-HSA-9607240: FLT3 Signaling		PubChem annotation: Reactome | COVID-19, COVID19, Coronavirus, Corona-virus, SARS, SARS2, SARS-CoV, SARS-CoV-2 [as per WikiPathways, UniProt]	https://reactome.org/content/detail/R-HSA-9607240		P	PubChem
WIG001317		0.229314	0.338714	R-HSA-9635486: Infection with Mycobacterium tuberculosis		PubChem annotation: Reactome | COVID-19, COVID19, Coronavirus, Corona-virus, SARS, SARS2, SARS-CoV, SARS-CoV-2 [as per WikiPathways]	https://reactome.org/content/detail/R-HSA-9635486		P	PubChem
WIG001318		0.312941	0.533716	R-HSA-9637690: Response of Mtb to phagocytosis		PubChem annotation: Reactome | COVID-19, COVID19, Coronavirus, Corona-virus, SARS, SARS2, SARS-CoV, SARS-CoV-2 [as per WikiPathways]	https://reactome.org/content/detail/R-HSA-9637690		P	PubChem
WIG001324		0.0974026	0.208202	WP4538: Regulatory circuits of the STAT3 signaling pathway		PubChem annotation: WikiPathways | COVID-19, COVID19, Coronavirus, Corona-virus, SARS, SARS2, SARS-CoV, SARS-CoV-2 [as per WikiPathways, UniProt]	https://www.wikipathways.org/index.php/Pathway:WP4538		P	PubChem
WIG001325		0.566191	0.809252	WP4542: Overview of leukocyte-intrinsic Hippo pathway functions		PubChem annotation: WikiPathways | COVID-19, COVID19, Coronavirus, Corona-virus, SARS, SARS2, SARS-CoV, SARS-CoV-2 [as per WikiPathways, UniProt]	https://www.wikipathways.org/index.php/Pathway:WP4542		P	PubChem
WIG001326		0.261811	0.514719	WP4549: Fragile X Syndrome		PubChem annotation: WikiPathways | COVID-19, COVID19, Coronavirus, Corona-virus, SARS, SARS2, SARS-CoV, SARS-CoV-2 [as per WikiPathways]	https://www.wikipathways.org/index.php/Pathway:WP4549		P	PubChem
WIG001327		0	0.0548959	WP4558: Overview of interferons-mediated signaling pathway		PubChem annotation: WikiPathways | COVID-19, COVID19, Coronavirus, Corona-virus, SARS, SARS2, SARS-CoV, SARS-CoV-2 [as per WikiPathways]	https://www.wikipathways.org/index.php/Pathway:WP4558		P	PubChem
WIG001328		0.178846	0.316327	WP4561: Cell migration and invasion through p75NTR		PubChem annotation: WikiPathways | COVID-19, COVID19, Coronavirus, Corona-virus, SARS, SARS2, SARS-CoV, SARS-CoV-2 [as per WikiPathways]	https://www.wikipathways.org/index.php/Pathway:WP4561		P	PubChem
WIG001330		0.498934	0.765692	WP4577: Neurodegeneration with brain iron accumulation (NBIA) subtypes pathway		PubChem annotation: WikiPathways | COVID-19, COVID19, Coronavirus, Corona-virus, SARS, SARS2, SARS-CoV, SARS-CoV-2 [as per WikiPathways]	https://www.wikipathways.org/index.php/Pathway:WP4577		P	PubChem
WIG001440		0.189415	0.360735	R-HSA-8950505: Gene and protein expression by JAK-STAT signaling after Interleukin-12 stimulation		PubChem annotation: Reactome | COVID-19, COVID19, Coronavirus, Corona-virus, SARS, SARS2, SARS-CoV, SARS-CoV-2 [as per DrugBank]	https://reactome.org/content/detail/R-HSA-8950505		P	PubChem
WIG001499		0.601869	0.831352	SMP0000442: Etoposide Action Pathway		PubChem annotation: PathBank | COVID-19, COVID19, Coronavirus, Corona-virus, SARS, SARS2, SARS-CoV, SARS-CoV-2 [as per DrugBank]	http://pathbank.org/view/SMP0000442		P	PubChem
WIG001501		0.244131	0.477759	SMP0000101: Suprofen Action Pathway		PubChem annotation: PathBank | COVID-19, COVID19, Coronavirus, Corona-virus, SARS, SARS2, SARS-CoV, SARS-CoV-2 [as per DrugBank]	http://pathbank.org/view/SMP0000101		P	PubChem
WIG001502		0.244131	0.47754	SMP0000102: Bromfenac Action Pathway		PubChem annotation: PathBank | COVID-19, COVID19, Coronavirus, Corona-virus, SARS, SARS2, SARS-CoV, SARS-CoV-2 [as per DrugBank]	http://pathbank.org/view/SMP0000102		P	PubChem
WIG001503		0.244131	0.480004	SMP0000104: Indomethacin Action Pathway		PubChem annotation: PathBank | COVID-19, COVID19, Coronavirus, Corona-virus, SARS, SARS2, SARS-CoV, SARS-CoV-2 [as per DrugBank]	http://pathbank.org/view/SMP0000104		P	PubChem
WIG001504		0.244131	0.477322	SMP0000109: Mefenamic Acid Action Pathway		PubChem annotation: PathBank | COVID-19, COVID19, Coronavirus, Corona-virus, SARS, SARS2, SARS-CoV, SARS-CoV-2 [as per DrugBank]	http://pathbank.org/view/SMP0000109		P	PubChem
WIG001505		0.244131	0.477104	SMP0000113: Oxaprozin Action Pathway		PubChem annotation: PathBank | COVID-19, COVID19, Coronavirus, Corona-virus, SARS, SARS2, SARS-CoV, SARS-CoV-2 [as per DrugBank]	http://pathbank.org/view/SMP0000113		P	PubChem
WIG001506		0.244131	0.476886	SMP0000114: Nabumetone Action Pathway		PubChem annotation: PathBank | COVID-19, COVID19, Coronavirus, Corona-virus, SARS, SARS2, SARS-CoV, SARS-CoV-2 [as per DrugBank]	http://pathbank.org/view/SMP0000114		P	PubChem
WIG001507		0.244131	0.476668	SMP0000120: Naproxen Action Pathway		PubChem annotation: PathBank | COVID-19, COVID19, Coronavirus, Corona-virus, SARS, SARS2, SARS-CoV, SARS-CoV-2 [as per DrugBank]	http://pathbank.org/view/SMP0000120		P	PubChem
WIG001508		0.244131	0.47645	SMP0000289: Diflunisal Action Pathway		PubChem annotation: PathBank | COVID-19, COVID19, Coronavirus, Corona-virus, SARS, SARS2, SARS-CoV, SARS-CoV-2 [as per DrugBank]	http://pathbank.org/view/SMP0000289		P	PubChem
WIG001509		0.244131	0.476233	SMP0000106: Meloxicam Action Pathway		PubChem annotation: PathBank | COVID-19, COVID19, Coronavirus, Corona-virus, SARS, SARS2, SARS-CoV, SARS-CoV-2 [as per DrugBank]	http://pathbank.org/view/SMP0000106		P	PubChem
WIG001510		0.244131	0.476016	SMP0000116: Valdecoxib Action Pathway		PubChem annotation: PathBank | COVID-19, COVID19, Coronavirus, Corona-virus, SARS, SARS2, SARS-CoV, SARS-CoV-2 [as per DrugBank]	http://pathbank.org/view/SMP0000116		P	PubChem
WIG001512		0.764957	0.937308	SMP0000590: Ibuprofen Metabolism Pathway		PubChem annotation: PathBank | COVID-19, COVID19, Coronavirus, Corona-virus, SARS, SARS2, SARS-CoV, SARS-CoV-2 [as per DrugBank]	http://pathbank.org/view/SMP0000590		P	PubChem
WIG001513		0.601869	0.83114	SMP0000601: Etoposide Metabolism Pathway		PubChem annotation: PathBank | COVID-19, COVID19, Coronavirus, Corona-virus, SARS, SARS2, SARS-CoV, SARS-CoV-2 [as per DrugBank]	http://pathbank.org/view/SMP0000601		P	PubChem
WIG001517		0.244131	0.475799	SMP0000692: Antipyrine Action Pathway		PubChem annotation: PathBank | COVID-19, COVID19, Coronavirus, Corona-virus, SARS, SARS2, SARS-CoV, SARS-CoV-2 [as per DrugBank]	http://pathbank.org/view/SMP0000692		P	PubChem
WIG001518		0.244131	0.475582	SMP0000693: Antrafenine Action Pathway		PubChem annotation: PathBank | COVID-19, COVID19, Coronavirus, Corona-virus, SARS, SARS2, SARS-CoV, SARS-CoV-2 [as per DrugBank]	http://pathbank.org/view/SMP0000693		P	PubChem
WIG001519		0.244131	0.475366	SMP0000694: Carprofen Action Pathway		PubChem annotation: PathBank | COVID-19, COVID19, Coronavirus, Corona-virus, SARS, SARS2, SARS-CoV, SARS-CoV-2 [as per DrugBank]	http://pathbank.org/view/SMP0000694		P	PubChem
WIG001520		0.244131	0.475149	SMP0000695: Etoricoxib Action Pathway		PubChem annotation: PathBank | COVID-19, COVID19, Coronavirus, Corona-virus, SARS, SARS2, SARS-CoV, SARS-CoV-2 [as per DrugBank]	http://pathbank.org/view/SMP0000695		P	PubChem
WIG001521		0.244131	0.474933	SMP0000696: Fenoprofen Action Pathway		PubChem annotation: PathBank | COVID-19, COVID19, Coronavirus, Corona-virus, SARS, SARS2, SARS-CoV, SARS-CoV-2 [as per DrugBank]	http://pathbank.org/view/SMP0000696		P	PubChem
WIG001522		0.244131	0.474717	SMP0000697: Flurbiprofen Action Pathway		PubChem annotation: PathBank | COVID-19, COVID19, Coronavirus, Corona-virus, SARS, SARS2, SARS-CoV, SARS-CoV-2 [as per DrugBank]	http://pathbank.org/view/SMP0000697		P	PubChem
WIG001523		0.244131	0.474501	SMP0000698: Magnesium Salicylate Action Pathway		PubChem annotation: PathBank | COVID-19, COVID19, Coronavirus, Corona-virus, SARS, SARS2, SARS-CoV, SARS-CoV-2 [as per DrugBank]	http://pathbank.org/view/SMP0000698		P	PubChem
WIG001524		0.244131	0.474286	SMP0000699: Lumiracoxib Action Pathway		PubChem annotation: PathBank | COVID-19, COVID19, Coronavirus, Corona-virus, SARS, SARS2, SARS-CoV, SARS-CoV-2 [as per DrugBank]	http://pathbank.org/view/SMP0000699		P	PubChem
WIG001525		0.244131	0.47407	SMP0000700: Lornoxicam Action Pathway		PubChem annotation: PathBank | COVID-19, COVID19, Coronavirus, Corona-virus, SARS, SARS2, SARS-CoV, SARS-CoV-2 [as per DrugBank]	http://pathbank.org/view/SMP0000700		P	PubChem
WIG001526		0.244131	0.473855	SMP0000701: Phenylbutazone Action Pathway		PubChem annotation: PathBank | COVID-19, COVID19, Coronavirus, Corona-virus, SARS, SARS2, SARS-CoV, SARS-CoV-2 [as per DrugBank]	http://pathbank.org/view/SMP0000701		P	PubChem
WIG001527		0.244131	0.47364	SMP0000702: Nepafenac Action Pathway		PubChem annotation: PathBank | COVID-19, COVID19, Coronavirus, Corona-virus, SARS, SARS2, SARS-CoV, SARS-CoV-2 [as per DrugBank]	http://pathbank.org/view/SMP0000702		P	PubChem
WIG001528		0.244131	0.473425	SMP0000703: Trisalicylate-Choline Action Pathway		PubChem annotation: PathBank | COVID-19, COVID19, Coronavirus, Corona-virus, SARS, SARS2, SARS-CoV, SARS-CoV-2 [as per DrugBank]	http://pathbank.org/view/SMP0000703		P	PubChem
WIG001529		0.244131	0.473211	SMP0000704: Tolmetin Action Pathway		PubChem annotation: PathBank | COVID-19, COVID19, Coronavirus, Corona-virus, SARS, SARS2, SARS-CoV, SARS-CoV-2 [as per DrugBank]	http://pathbank.org/view/SMP0000704		P	PubChem
WIG001530		0.244131	0.472996	SMP0000705: Tiaprofenic Acid Action Pathway		PubChem annotation: PathBank | COVID-19, COVID19, Coronavirus, Corona-virus, SARS, SARS2, SARS-CoV, SARS-CoV-2 [as per DrugBank]	http://pathbank.org/view/SMP0000705		P	PubChem
WIG001531		0.244131	0.472782	SMP0000706: Tenoxicam Action Pathway		PubChem annotation: PathBank | COVID-19, COVID19, Coronavirus, Corona-virus, SARS, SARS2, SARS-CoV, SARS-CoV-2 [as per DrugBank]	http://pathbank.org/view/SMP0000706		P	PubChem
WIG001532		0.244131	0.472568	SMP0000707: Salsalate Action Pathway		PubChem annotation: PathBank | COVID-19, COVID19, Coronavirus, Corona-virus, SARS, SARS2, SARS-CoV, SARS-CoV-2 [as per DrugBank]	http://pathbank.org/view/SMP0000707		P	PubChem
WIG001533		0.244131	0.472354	SMP0000708: Salicylate-Sodium Action Pathway		PubChem annotation: PathBank | COVID-19, COVID19, Coronavirus, Corona-virus, SARS, SARS2, SARS-CoV, SARS-CoV-2 [as per DrugBank]	http://pathbank.org/view/SMP0000708		P	PubChem
WIG001534		0.244131	0.472141	SMP0000709: Salicylic Acid Action Pathway		PubChem annotation: PathBank | COVID-19, COVID19, Coronavirus, Corona-virus, SARS, SARS2, SARS-CoV, SARS-CoV-2 [as per DrugBank]	http://pathbank.org/view/SMP0000709		P	PubChem
WIG001535		0.244131	0.471927	SMP0000710: Acetaminophen Action Pathway		PubChem annotation: PathBank | COVID-19, COVID19, Coronavirus, Corona-virus, SARS, SARS2, SARS-CoV, SARS-CoV-2 [as per DrugBank]	http://pathbank.org/view/SMP0000710		P	PubChem
WIG001536		0.858247	0.934308	MI0036669: Prostaglandin and Leukotriene metabolism ( Prostaglandin and Leukotriene metabolism )		PubChem annotation: INOH | COVID-19, COVID19, Coronavirus, Corona-virus, SARS, SARS2, SARS-CoV, SARS-CoV-2 [as per DrugBank]	http://www.inoh.org/inohviewer/inohclient.jnlp?id=MI0036669		P	PubChem
WIG001544		0.732609	0.856441	R-HSA-9658195: Leishmania infection		PubChem annotation: Reactome | COVID-19, COVID19, Coronavirus, Corona-virus, SARS, SARS2, SARS-CoV, SARS-CoV-2 [as per UniProt]	https://reactome.org/content/detail/R-HSA-9658195		P	PubChem
WIG001545		0.136816	0.169419	R-HSA-9664433: Leishmania parasite growth and survival		PubChem annotation: Reactome | COVID-19, COVID19, Coronavirus, Corona-virus, SARS, SARS2, SARS-CoV, SARS-CoV-2 [as per UniProt]	https://reactome.org/content/detail/R-HSA-9664433		P	PubChem
WIG001546		0.136816	0.169261	R-HSA-9662851: Anti-inflammatory response favouring Leishmania parasite infection		PubChem annotation: Reactome | COVID-19, COVID19, Coronavirus, Corona-virus, SARS, SARS2, SARS-CoV, SARS-CoV-2 [as per UniProt]	https://reactome.org/content/detail/R-HSA-9662851		P	PubChem
WIG001463		0.184061	0.27771	WP411: mRNA Processing		PubChem annotation: WikiPathways | COVID-19, COVID19, Coronavirus, Corona-virus, SARS, SARS2, SARS-CoV, SARS-CoV-2 [as per UniProt]	https://www.wikipathways.org/index.php/Pathway:WP411		P	PubChem
WIG001464		0.152019	0.123273	integrin_a9b1_pathway: Alpha9 beta1 integrin signaling events		PubChem annotation: Pathway Interaction Database | COVID-19, COVID19, Coronavirus, Corona-virus, SARS, SARS2, SARS-CoV, SARS-CoV-2 [as per DrugBank]	http://pid.nci.nih.gov/search/pathway_landing.shtml?pathway_id=integrin_a9b1_pathway&pathway_name=integrin_a9b1_pathway&source=NCI-Nature curated&what=graphic&jpg=on		P	PubChem
WIG001467		0.189189	0.53512	notch_pathway: Notch signaling pathway		PubChem annotation: Pathway Interaction Database | COVID-19, COVID19, Coronavirus, Corona-virus, SARS, SARS2, SARS-CoV, SARS-CoV-2 [as per DrugBank, UniProt]	http://pid.nci.nih.gov/search/pathway_landing.shtml?pathway_id=notch_pathway&pathway_name=notch_pathway&source=NCI-Nature curated&what=graphic&jpg=on		P	PubChem
WIG001468		0.290837	0.470663	plexind1_pathway: Plexin-D1 Signaling		PubChem annotation: Pathway Interaction Database | COVID-19, COVID19, Coronavirus, Corona-virus, SARS, SARS2, SARS-CoV, SARS-CoV-2 [as per DrugBank]	http://pid.nci.nih.gov/search/pathway_landing.shtml?pathway_id=plexind1_pathway&pathway_name=plexind1_pathway&source=NCI-Nature curated&what=graphic&jpg=on		P	PubChem
WIG001469		0.740942	0.816677	ranbp2pathway: Sumoylation by RanBP2 regulates transcriptional repression		PubChem annotation: Pathway Interaction Database | COVID-19, COVID19, Coronavirus, Corona-virus, SARS, SARS2, SARS-CoV, SARS-CoV-2 [as per DrugBank]	http://pid.nci.nih.gov/search/pathway_landing.shtml?pathway_id=ranbp2pathway&pathway_name=ranbp2pathway&source=NCI-Nature curated&what=graphic&jpg=on		P	PubChem
WIG001471		0.117526	0.263835	integrin_cs_pathway: Integrin family cell surface interactions		PubChem annotation: Pathway Interaction Database | COVID-19, COVID19, Coronavirus, Corona-virus, SARS, SARS2, SARS-CoV, SARS-CoV-2 [as per UniProt]	http://pid.nci.nih.gov/search/pathway_landing.shtml?pathway_id=integrin_cs_pathway&pathway_name=integrin_cs_pathway&source=NCI-Nature curated&what=graphic&jpg=on		P	PubChem
WIG001472		0.770419	0.87296	hdac_classii_pathway: Signaling events mediated by HDAC Class II		PubChem annotation: Pathway Interaction Database | COVID-19, COVID19, Coronavirus, Corona-virus, SARS, SARS2, SARS-CoV, SARS-CoV-2 [as per DrugBank]	http://pid.nci.nih.gov/search/pathway_landing.shtml?pathway_id=hdac_classii_pathway&pathway_name=hdac_classii_pathway&source=NCI-Nature curated&what=graphic&jpg=on		P	PubChem
WIG001473		0.0973451	0.205581	integrin1_pathway: Beta1 integrin cell surface interactions		PubChem annotation: Pathway Interaction Database | COVID-19, COVID19, Coronavirus, Corona-virus, SARS, SARS2, SARS-CoV, SARS-CoV-2 [as per DrugBank]	http://pid.nci.nih.gov/search/pathway_landing.shtml?pathway_id=integrin1_pathway&pathway_name=integrin1_pathway&source=NCI-Nature curated&what=graphic&jpg=on		P	PubChem
WIG001474		0.0406504	0.171539	R-HSA-9615017: FOXO-mediated transcription of oxidative stress, metabolic and neuronal genes		PubChem annotation: Reactome | COVID-19, COVID19, Coronavirus, Corona-virus, SARS, SARS2, SARS-CoV, SARS-CoV-2 [as per DrugBank]	https://reactome.org/content/detail/R-HSA-9615017		P	PubChem
WIG001482		0.2643	0.525431	PA165986279: Acetaminophen Pathway, Pharmacokinetics		PubChem annotation: PharmGKB | COVID-19, COVID19, Coronavirus, Corona-virus, SARS, SARS2, SARS-CoV, SARS-CoV-2 [as per DrugBank]	https://www.pharmgkb.org/pathway/PA165986279		P	PubChem
WIG001483		0.174897	0.470961	PA166117881: Acetaminophen Overdose Pathway, Pharmacokinetics		PubChem annotation: PharmGKB | COVID-19, COVID19, Coronavirus, Corona-virus, SARS, SARS2, SARS-CoV, SARS-CoV-2 [as per DrugBank]	https://www.pharmgkb.org/pathway/PA166117881		P	PubChem
WIG001485		0.67304	0.860542	PA2025: Etoposide Pathway, Pharmacokinetics/Pharmacodynamics		PubChem annotation: PharmGKB | COVID-19, COVID19, Coronavirus, Corona-virus, SARS, SARS2, SARS-CoV, SARS-CoV-2 [as per DrugBank]	https://www.pharmgkb.org/pathway/PA2025		P	PubChem
WIG001486		0.244131	0.479955	SMP0000075: Arachidonic Acid Metabolism		PubChem annotation: PathBank | COVID-19, COVID19, Coronavirus, Corona-virus, SARS, SARS2, SARS-CoV, SARS-CoV-2 [as per DrugBank]	http://pathbank.org/view/SMP0000075		P	PubChem
WIG001487		0.244131	0.479735	SMP0000353: Leukotriene C4 Synthesis Deficiency		PubChem annotation: PathBank | COVID-19, COVID19, Coronavirus, Corona-virus, SARS, SARS2, SARS-CoV, SARS-CoV-2 [as per DrugBank]	http://pathbank.org/view/SMP0000353		P	PubChem
WIG001488		0.244131	0.479514	SMP0000077: Piroxicam Action Pathway		PubChem annotation: PathBank | COVID-19, COVID19, Coronavirus, Corona-virus, SARS, SARS2, SARS-CoV, SARS-CoV-2 [as per DrugBank]	http://pathbank.org/view/SMP0000077		P	PubChem
WIG001489		0.244131	0.479294	SMP0000083: Acetylsalicylic Acid Action Pathway		PubChem annotation: PathBank | COVID-19, COVID19, Coronavirus, Corona-virus, SARS, SARS2, SARS-CoV, SARS-CoV-2 [as per DrugBank]	http://pathbank.org/view/SMP0000083		P	PubChem
WIG001490		0.244131	0.479074	SMP0000084: Etodolac Action Pathway		PubChem annotation: PathBank | COVID-19, COVID19, Coronavirus, Corona-virus, SARS, SARS2, SARS-CoV, SARS-CoV-2 [as per DrugBank]	http://pathbank.org/view/SMP0000084		P	PubChem
WIG001491		0.244131	0.478855	SMP0000085: Ketoprofen Action Pathway		PubChem annotation: PathBank | COVID-19, COVID19, Coronavirus, Corona-virus, SARS, SARS2, SARS-CoV, SARS-CoV-2 [as per DrugBank]	http://pathbank.org/view/SMP0000085		P	PubChem
WIG001492		0.141649	0.414418	SMP0000086: Ibuprofen Action Pathway		PubChem annotation: PathBank | COVID-19, COVID19, Coronavirus, Corona-virus, SARS, SARS2, SARS-CoV, SARS-CoV-2 [as per DrugBank]	http://pathbank.org/view/SMP0000086		P	PubChem
WIG001493		0.244131	0.478635	SMP0000087: Rofecoxib Action Pathway		PubChem annotation: PathBank | COVID-19, COVID19, Coronavirus, Corona-virus, SARS, SARS2, SARS-CoV, SARS-CoV-2 [as per DrugBank]	http://pathbank.org/view/SMP0000087		P	PubChem
WIG001494		0.244131	0.478416	SMP0000093: Diclofenac Action Pathway		PubChem annotation: PathBank | COVID-19, COVID19, Coronavirus, Corona-virus, SARS, SARS2, SARS-CoV, SARS-CoV-2 [as per DrugBank]	http://pathbank.org/view/SMP0000093		P	PubChem
WIG001495		0.244131	0.478197	SMP0000094: Sulindac Action Pathway		PubChem annotation: PathBank | COVID-19, COVID19, Coronavirus, Corona-virus, SARS, SARS2, SARS-CoV, SARS-CoV-2 [as per DrugBank]	http://pathbank.org/view/SMP0000094		P	PubChem
WIG001496		0.274554	0.483708	SMP0000096: Celecoxib Action Pathway		PubChem annotation: PathBank | COVID-19, COVID19, Coronavirus, Corona-virus, SARS, SARS2, SARS-CoV, SARS-CoV-2 [as per DrugBank]	http://pathbank.org/view/SMP0000096		P	PubChem
WIG001497		0.244131	0.477977	SMP0000098: Ketorolac Action Pathway		PubChem annotation: PathBank | COVID-19, COVID19, Coronavirus, Corona-virus, SARS, SARS2, SARS-CoV, SARS-CoV-2 [as per DrugBank]	http://pathbank.org/view/SMP0000098		P	PubChem
WIG001432		0.961759	0.973425	R-HSA-8986944: Transcriptional Regulation by MECP2		PubChem annotation: Reactome | COVID-19, COVID19, Coronavirus, Corona-virus, SARS, SARS2, SARS-CoV, SARS-CoV-2 [as per DrugBank]	https://reactome.org/content/detail/R-HSA-8986944		P	PubChem
FAX000313		0	0.0241329	Geneset containing the total differentially expressed genes from SARS-CoV-2 vs. mock-infected A549 human lung carcinoma cell line in-vitro		Geneset containing the total differentially expressed genes from SARS-CoV-2 vs. mock-infected A549 human lung carcinoma cell line in-vitro (series 2), 24 hours post treatment with virus	https://pubmed.ncbi.nlm.nih.gov/32416070/	32416070	A	Cell			B2
FAX000311		0	0.0430269	Differentially expressed genes from three COVID-19-positive patients		Differentially expressed geneset from 3 COVID-positive patients over 3-4 weeks, showing highly dynamic immune response to SARS-CoV-2. From authors: Cytokine analyses of whole blood revealed increased cytokine expression in the single most severe case. However, most inflammatory gene expression peaked after respiratory function nadir, except expression in the IL1 pathway. Parallel analyses of CD4 …	https://www.sciencedirect.com/science/article/pii/S1931312820301852	32359396	A	Cell Host and Microbe			B2
FAX001138		0.0153139	0.121133	Host genes conferring resistance to SARS-CoV-2		This geneset contains genes identified from CRISPR-screened mock vs. SARS-CoV-2 infected Vero cell line, as conferring resistance to SARS-CoV-2. Vero-E6 cells expressing Cas9 were transduced with the genome-wide C. sabaeus library via lentivirus. The transduced cell population then either received a mock treatment or was challenged with SARS-CoV-2 under various culture conditions. Surviving cells…	https://doi.org/10.1101/2020.06.16.155101		A	bioRxiv
FAX000010	FAX000310	0.513089	0.695494	Genes with promoter regions [-2kb,2kb] around transcription start site containing the motif RGAGGAARY which matches annotation for SPI1: spleen focus forming virus (SFFV) proviral integration oncogene spi1		Genes with promoter regions [-2kb,2kb] around transcription start site containing the motif RGAGGAARY which matches annotation for SPI1: spleen focus forming virus (SFFV) proviral integration oncogene spi1	http://www.broadinstitute.org/gsea/msigdb/cards/RGAGGAARY_V$PU1_Q6		A	PAGER-MSigDB	0.495979	0.776301
FAX000015	FAX000460	0	0.103885	Genes with promoter regions [-2kb,2kb] around transcription start site containing the motif SGGRNTTTCC which matches annotation for REL: v-rel reticuloendotheliosis viral oncogene homolog (avian)		Genes with promoter regions [-2kb,2kb] around transcription start site containing the motif SGGRNTTTCC which matches annotation for REL: v-rel reticuloendotheliosis viral oncogene homolog (avian)	http://www.broadinstitute.org/gsea/msigdb/cards/V$CREL_01		A	PAGER-MSigDB	0	0.183553
FAX000016	FAX000507	0.407025	0.607796	Genes with promoter regions [-2kb,2kb] around transcription start site containing the motif RCAGGAAGTGNNTNS which matches annotation for ETS1: v-ets erythroblastosis virus E26 oncogene homolog 1 (avian)		Genes with promoter regions [-2kb,2kb] around transcription start site containing the motif RCAGGAAGTGNNTNS which matches annotation for ETS1: v-ets erythroblastosis virus E26 oncogene homolog 1 (avian)	http://www.broadinstitute.org/gsea/msigdb/cards/V$ETS1_B		A	PAGER-MSigDB	0.326797	0.68732
FAX000017	FAX000508	0.854795	0.831981	Genes with promoter regions [-2kb,2kb] around transcription start site containing the motif KRCAGGAARTRNKT which matches annotation for ETS2: v-ets erythroblastosis virus E26 oncogene homolog 2 (avian)		Genes with promoter regions [-2kb,2kb] around transcription start site containing the motif KRCAGGAARTRNKT which matches annotation for ETS2: v-ets erythroblastosis virus E26 oncogene homolog 2 (avian)	http://www.broadinstitute.org/gsea/msigdb/cards/V$ETS2_B		A	PAGER-MSigDB	0.837975	0.86891
FAX000018	FAX000509	0.0723684	0.473614	Genes with promoter regions [-2kb,2kb] around transcription start site containing the motif ANNCACTTCCTG which matches annotation for ETS1: v-ets erythroblastosis virus E26 oncogene homolog 1 (avian)		Genes with promoter regions [-2kb,2kb] around transcription start site containing the motif ANNCACTTCCTG which matches annotation for ETS1: v-ets erythroblastosis virus E26 oncogene homolog 1 (avian)	http://www.broadinstitute.org/gsea/msigdb/cards/V$ETS_Q4		A	PAGER-MSigDB	0.0420354	0.589649
FAX000057	FAX001175	0.481553	0.722187	Genes up-regulated in comparison of IgM-memory B cells versus plasma cells.		Enhanced secondary Ab responses are a vital component of adaptive immunity, yet little is understood about the intrinsic and extrinsic regulators of naive and memory B cells that results in differences in their responses to Ag. Microarray analysis, together with surface and intracellular phenotyping, revealed that memory B cells have increased expression of members of the TNF receptor, SLAM, B7 a…	http://www.broadinstitute.org/gsea/msigdb/cards/GSE13411_IGM_MEMORY_BCELL_VS_PLASMA_CELL_UP		A	PAGER-MSigDB	0.484211	0.798554
FAX000059	FAX001177	0.621891	0.76426	Genes up-regulated in comparison of IgM-memory B cells versus Ig isotype switched memory B cells.		Enhanced secondary Ab responses are a vital component of adaptive immunity, yet little is understood about the intrinsic and extrinsic regulators of naive and memory B cells that results in differences in their responses to Ag. Microarray analysis, together with surface and intracellular phenotyping, revealed that memory B cells have increased expression of members of the TNF receptor, SLAM, B7 a…	http://www.broadinstitute.org/gsea/msigdb/cards/GSE13411_IGM_VS_SWITCHED_MEMORY_BCELL_UP		A	PAGER-MSigDB	0.581683	0.8274
FAX000061	FAX001179	0.0186567	0.328226	Genes up-regulated in comparison of naive B cells versus plasma cells.		Enhanced secondary Ab responses are a vital component of adaptive immunity, yet little is understood about the intrinsic and extrinsic regulators of naive and memory B cells that results in differences in their responses to Ag. Microarray analysis, together with surface and intracellular phenotyping, revealed that memory B cells have increased expression of members of the TNF receptor, SLAM, B7 a…	http://www.broadinstitute.org/gsea/msigdb/cards/GSE13411_NAIVE_BCELL_VS_PLASMA_CELL_UP		A	PAGER-MSigDB	0.00801603	0.46778
FAX000063	FAX001181	0.219048	0.489131	Genes up-regulated in comparison of naive B cells versus IgM-memory B cells.		Enhanced secondary Ab responses are a vital component of adaptive immunity, yet little is understood about the intrinsic and extrinsic regulators of naive and memory B cells that results in differences in their responses to Ag. Microarray analysis, together with surface and intracellular phenotyping, revealed that memory B cells have increased expression of members of the TNF receptor, SLAM, B7 a…	http://www.broadinstitute.org/gsea/msigdb/cards/GSE13411_NAIVE_VS_IGM_MEMORY_BCELL_UP		A	PAGER-MSigDB	0.143158	0.58516
FAX000065	FAX001183	0.948936	0.969	Genes up-regulated in comparison of naive B cells versus memory B cells.		Enhanced secondary Ab responses are a vital component of adaptive immunity, yet little is understood about the intrinsic and extrinsic regulators of naive and memory B cells that results in differences in their responses to Ag. Microarray analysis, together with surface and intracellular phenotyping, revealed that memory B cells have increased expression of members of the TNF receptor, SLAM, B7 a…	http://www.broadinstitute.org/gsea/msigdb/cards/GSE13411_NAIVE_VS_MEMORY_BCELL_UP		A	PAGER-MSigDB	0.983945	0.974019
FAX000066	FAX001184	0.195652	0.584794	Genes down-regulated in comparison of naive B cells versus Ig isotype switched memory B cells.		Enhanced secondary Ab responses are a vital component of adaptive immunity, yet little is understood about the intrinsic and extrinsic regulators of naive and memory B cells that results in differences in their responses to Ag. Microarray analysis, together with surface and intracellular phenotyping, revealed that memory B cells have increased expression of members of the TNF receptor, SLAM, B7 a…	http://www.broadinstitute.org/gsea/msigdb/cards/GSE13411_NAIVE_VS_SWITCHED_MEMORY_BCELL_DN		A	PAGER-MSigDB	0.230352	0.706647
FAX000067	FAX001185	0.374449	0.600394	Genes up-regulated in comparison of naive B cells versus Ig isotype switched memory B cells.		Enhanced secondary Ab responses are a vital component of adaptive immunity, yet little is understood about the intrinsic and extrinsic regulators of naive and memory B cells that results in differences in their responses to Ag. Microarray analysis, together with surface and intracellular phenotyping, revealed that memory B cells have increased expression of members of the TNF receptor, SLAM, B7 a…	http://www.broadinstitute.org/gsea/msigdb/cards/GSE13411_NAIVE_VS_SWITCHED_MEMORY_BCELL_UP		A	PAGER-MSigDB	0.373522	0.722119
FAX000068	FAX001186	0	0.188886	Genes down-regulated in comparison of plasma cells versus memory B cells.		Enhanced secondary Ab responses are a vital component of adaptive immunity, yet little is understood about the intrinsic and extrinsic regulators of naive and memory B cells that results in differences in their responses to Ag. Microarray analysis, together with surface and intracellular phenotyping, revealed that memory B cells have increased expression of members of the TNF receptor, SLAM, B7 a…	http://www.broadinstitute.org/gsea/msigdb/cards/GSE13411_PLASMA_CELL_VS_MEMORY_BCELL_DN		A	PAGER-MSigDB	0	0.291488
FAX000070	FAX001188	0.707447	0.894665	Genes down-regulated in comparison of Ig isotype switched memory B cells versus plasma cells.		Enhanced secondary Ab responses are a vital component of adaptive immunity, yet little is understood about the intrinsic and extrinsic regulators of naive and memory B cells that results in differences in their responses to Ag. Microarray analysis, together with surface and intracellular phenotyping, revealed that memory B cells have increased expression of members of the TNF receptor, SLAM, B7 a…	http://www.broadinstitute.org/gsea/msigdb/cards/GSE13411_SWITCHED_MEMORY_BCELL_VS_PLASMA_CELL_DN		A	PAGER-MSigDB	0.715447	0.929601
FAX000071	FAX001189	0.667969	0.77295	Genes up-regulated in comparison of Ig isotype switched memory B cells versus plasma cells.		Enhanced secondary Ab responses are a vital component of adaptive immunity, yet little is understood about the intrinsic and extrinsic regulators of naive and memory B cells that results in differences in their responses to Ag. Microarray analysis, together with surface and intracellular phenotyping, revealed that memory B cells have increased expression of members of the TNF receptor, SLAM, B7 a…	http://www.broadinstitute.org/gsea/msigdb/cards/GSE13411_SWITCHED_MEMORY_BCELL_VS_PLASMA_CELL_UP		A	PAGER-MSigDB	0.676087	0.830859
FAX000072	FAX001230	0	0.129217	Genes down-regulated in comparison of resting CD4 <a href='http://www.ncbi.nlm.nih.gov/gene/920'>[GeneID=920]</a> T cells versus bystander activated CD4 <a href='http://www.ncbi.nlm.nih.gov/gene/920'>[GeneID=920]</a> T cells.		There is much evidence that T cells may be activated via mechanisms which act independently of direct TCR ligation. Despite this, the question of whether such forms of a??bystandera?? T cell activation occur during immune responses is hotly debated. To address some outstanding questions, we set up an in vitro system within which to analyse bystander T cell activation in human T cells, in the abse…	http://www.broadinstitute.org/gsea/msigdb/cards/GSE13738_RESTING_VS_BYSTANDER_ACTIVATED_CD4_TCELL_DN		A	PAGER-MSigDB	0.0546875	0.290348
FAX000073	FAX001231	0.664717	0.824939	Genes up-regulated in comparison of resting CD4 <a href='http://www.ncbi.nlm.nih.gov/gene/920'>[GeneID=920]</a> T cells versus bystander activated CD4 <a href='http://www.ncbi.nlm.nih.gov/gene/920'>[GeneID=920]</a> T cells.		There is much evidence that T cells may be activated via mechanisms which act independently of direct TCR ligation. Despite this, the question of whether such forms of a??bystandera?? T cell activation occur during immune responses is hotly debated. To address some outstanding questions, we set up an in vitro system within which to analyse bystander T cell activation in human T cells, in the abse…	http://www.broadinstitute.org/gsea/msigdb/cards/GSE13738_RESTING_VS_BYSTANDER_ACTIVATED_CD4_TCELL_UP		A	PAGER-MSigDB	0.653105	0.880226
FAX000020	FAX000511	0.962306	0.924341	Genes with promoter regions [-2kb,2kb] around transcription start site containing the motif AGAYAAGATAA which matches annotation for EVI1: ecotropic viral integration site 1		Genes with promoter regions [-2kb,2kb] around transcription start site containing the motif AGAYAAGATAA which matches annotation for EVI1: ecotropic viral integration site 1	http://www.broadinstitute.org/gsea/msigdb/cards/V$EVI1_02		A	PAGER-MSigDB	0.94533	0.951789
FAX000022	FAX000513	0.754854	0.821568	Genes with promoter regions [-2kb,2kb] around transcription start site containing the motif DGATADGAHWAGATA which matches annotation for EVI1: ecotropic viral integration site 1		Genes with promoter regions [-2kb,2kb] around transcription start site containing the motif DGATADGAHWAGATA which matches annotation for EVI1: ecotropic viral integration site 1	http://www.broadinstitute.org/gsea/msigdb/cards/V$EVI1_04		A	PAGER-MSigDB	0.831683	0.887731
FAX000023	FAX000514	0.966912	0.938138	Genes with promoter regions [-2kb,2kb] around transcription start site containing the motif AGATAAGATAN which matches annotation for EVI1: ecotropic viral integration site 1		Genes with promoter regions [-2kb,2kb] around transcription start site containing the motif AGATAAGATAN which matches annotation for EVI1: ecotropic viral integration site 1	http://www.broadinstitute.org/gsea/msigdb/cards/V$EVI1_05		A	PAGER-MSigDB	0.986381	0.95914
FAX000025	FAX000616	0.960089	0.933237	Genes with promoter regions [-2kb,2kb] around transcription start site containing the motif TGACAGKTTTAYGA which matches annotation for MEIS1: Meis1, myeloid ecotropic viral integration site 1 homolog (mouse)<br> HOXA9: homeobox A9		Genes with promoter regions [-2kb,2kb] around transcription start site containing the motif TGACAGKTTTAYGA which matches annotation for MEIS1: Meis1, myeloid ecotropic viral integration site 1 homolog (mouse)<br> HOXA9: homeobox A9	http://www.broadinstitute.org/gsea/msigdb/cards/V$MEIS1AHOXA9_01		A	PAGER-MSigDB	0.963325	0.951512
FAX000026	FAX000617	0.962871	0.849353	Genes with promoter regions [-2kb,2kb] around transcription start site containing the motif TGACAGTTTTAYGR which matches annotation for MEIS1: Meis1, myeloid ecotropic viral integration site 1 homolog (mouse)<br> HOXA9: homeobox A9		Genes with promoter regions [-2kb,2kb] around transcription start site containing the motif TGACAGTTTTAYGR which matches annotation for MEIS1: Meis1, myeloid ecotropic viral integration site 1 homolog (mouse)<br> HOXA9: homeobox A9	http://www.broadinstitute.org/gsea/msigdb/cards/V$MEIS1BHOXA9_01		A	PAGER-MSigDB	0.940379	0.891862
FAX000027	FAX000618	0.585062	0.738316	Genes with promoter regions [-2kb,2kb] around transcription start site containing the motif NNNTGACAGNNN which matches annotation for MEIS1: Meis1, myeloid ecotropic viral integration site 1 homolog (mouse)		Genes with promoter regions [-2kb,2kb] around transcription start site containing the motif NNNTGACAGNNN which matches annotation for MEIS1: Meis1, myeloid ecotropic viral integration site 1 homolog (mouse)	http://www.broadinstitute.org/gsea/msigdb/cards/V$MEIS1_01		A	PAGER-MSigDB	0.579065	0.822357
FAX000028	FAX000623	0.837895	0.860497	Genes with promoter regions [-2kb,2kb] around transcription start site containing the motif NNNGNCAGTTN which matches annotation for MYB: v-myb myeloblastosis viral oncogene homolog (avian)		Genes with promoter regions [-2kb,2kb] around transcription start site containing the motif NNNGNCAGTTN which matches annotation for MYB: v-myb myeloblastosis viral oncogene homolog (avian)	http://www.broadinstitute.org/gsea/msigdb/cards/V$MYB_Q3		A	PAGER-MSigDB	0.859155	0.917847
FAX000029	FAX000624	0.884454	0.902945	Genes with promoter regions [-2kb,2kb] around transcription start site containing the motif NAACNGNCN which matches annotation for MYB: v-myb myeloblastosis viral oncogene homolog (avian)		Genes with promoter regions [-2kb,2kb] around transcription start site containing the motif NAACNGNCN which matches annotation for MYB: v-myb myeloblastosis viral oncogene homolog (avian)	http://www.broadinstitute.org/gsea/msigdb/cards/V$MYB_Q5_01		A	PAGER-MSigDB	0.902098	0.943558
FAX000033	FAX000628	0.890476	0.840338	Genes with promoter regions [-2kb,2kb] around transcription start site containing the motif NNNNNNNCACGTGNNNNNNN which matches annotation for MYC: v-myc myelocytomatosis viral oncogene homolog (avian)<br> MAX: MYC associated factor X		Genes with promoter regions [-2kb,2kb] around transcription start site containing the motif NNNNNNNCACGTGNNNNNNN which matches annotation for MYC: v-myc myelocytomatosis viral oncogene homolog (avian)<br> MAX: MYC associated factor X	http://www.broadinstitute.org/gsea/msigdb/cards/V$MYCMAX_03		A	PAGER-MSigDB
FAX000036	FAX000645	0	0.11843	Genes with promoter regions [-2kb,2kb] around transcription start site containing the motif GGGRATTTCC which matches annotation for RELA: v-rel reticuloendotheliosis viral oncogene homolog A, nuclear factor of kappa light polypeptide gene enhancer in B-cells 3, p65 (avian)		Genes with promoter regions [-2kb,2kb] around transcription start site containing the motif GGGRATTTCC which matches annotation for RELA: v-rel reticuloendotheliosis viral oncogene homolog A, nuclear factor of kappa light polypeptide gene enhancer in B-cells 3, p65 (avian)	http://www.broadinstitute.org/gsea/msigdb/cards/V$NFKAPPAB65_01		A	PAGER-MSigDB	0	0.190521
FAX000037	FAX000646	0	0.0860833	Genes with promoter regions [-2kb,2kb] around transcription start site containing the motif GGGAMTTYCC which matches annotation for NFKB<br> RELA: v-rel reticuloendotheliosis viral oncogene homolog A, nuclear factor of kappa light polypeptide gene enhancer in B-cells 3, p65 (avian)		Genes with promoter regions [-2kb,2kb] around transcription start site containing the motif GGGAMTTYCC which matches annotation for NFKB<br> RELA: v-rel reticuloendotheliosis viral oncogene homolog A, nuclear factor of kappa light polypeptide gene enhancer in B-cells 3, p65 (avian)	http://www.broadinstitute.org/gsea/msigdb/cards/V$NFKAPPAB_01		A	PAGER-MSigDB	0	0.148547
FAX000039	FAX000715	0.454545	0.705466	Genes with promoter regions [-2kb,2kb] around transcription start site containing the motif WGAGGAAG which matches annotation for SPI1: spleen focus forming virus (SFFV) proviral integration oncogene spi1		Genes with promoter regions [-2kb,2kb] around transcription start site containing the motif WGAGGAAG which matches annotation for SPI1: spleen focus forming virus (SFFV) proviral integration oncogene spi1	http://www.broadinstitute.org/gsea/msigdb/cards/V$PU1_Q6		A	PAGER-MSigDB	0.486405	0.795639
FAX000041	FAX000877	0.468354	0.680276	Genes up-regulated in MCF10A cells (breast cancer) upon knockdown of RBBP8 [Gene ID=RBBP8] gene by RNAi.		MCF10A cells in 3-D culture for 15 h after treatment with CtIP-RNAi vs Luc-RNAi adenovirus.	http://www.broadinstitute.org/gsea/msigdb/cards/CTIP_DN.V1_UP		A	PAGER-MSigDB	0.552469	0.795439
FAX000042	FAX000944	0.045082	0.280167	Genes down-regulated in DLD1 cells (colon carcinoma) over-expressing LEF1 <a href='http://www.ncbi.nlm.nih.gov/gene/51176'>[GeneID=51176]</a>.		We treated DLD1 cells with an adenoviral LEF-1 expression construct, which induced EMT within 48 hours. RNA was then extracted from these cells along with untreated DLD1 cells, then subjected to microarray analysis.	http://www.broadinstitute.org/gsea/msigdb/cards/LEF1_UP.V1_DN		A	PAGER-MSigDB	0.035503	0.378309
FAX000043	FAX000945	0.355828	0.667047	Genes up-regulated in DLD1 cells (colon carcinoma) over-expressing LEF1 <a href='http://www.ncbi.nlm.nih.gov/gene/51176'>[GeneID=51176]</a>.		We treated DLD1 cells with an adenoviral LEF-1 expression construct, which induced EMT within 48 hours. RNA was then extracted from these cells along with untreated DLD1 cells, then subjected to microarray analysis.	http://www.broadinstitute.org/gsea/msigdb/cards/LEF1_UP.V1_UP		A	PAGER-MSigDB	0.392655	0.769173
FAX000044	FAX000983	0.392157	0.686021	Genes down-regulated upon knockdown of PTEN <a href='http://www.ncbi.nlm.nih.gov/gene/5728'>[GeneID=5728]</a> by RNAi.		A431, HCC827 and SKBR-3 cells were retrovirally and stably transduced with a small hairpin RNA targeting human PTEN. PTEN knockdown was confirmed at the protein level by western blot to be approximately 90%. PTEN-deficient sublines were named by adding the suffix PR(for PTEN RNAi) at the end of each of the parental cell line names. For example, PTEN deficient A431 cells are called A431-PR. RNA wa…	http://www.broadinstitute.org/gsea/msigdb/cards/PTEN_DN.V1_DN		A	PAGER-MSigDB	0.39485	0.7838
FAX000045	FAX000984	0.670025	0.744338	Genes up-regulated upon knockdown of PTEN <a href='http://www.ncbi.nlm.nih.gov/gene/5728'>[GeneID=5728]</a> by RNAi.		A431, HCC827 and SKBR-3 cells were retrovirally and stably transduced with a small hairpin RNA targeting human PTEN. PTEN knockdown was confirmed at the protein level by western blot to be approximately 90%. PTEN-deficient sublines were named by adding the suffix PR(for PTEN RNAi) at the end of each of the parental cell line names. For example, PTEN deficient A431 cells are called A431-PR. RNA wa…	http://www.broadinstitute.org/gsea/msigdb/cards/PTEN_DN.V1_UP		A	PAGER-MSigDB	0.723684	0.850056
FAX000048	FAX001010	0.122363	0.27325	Genes up-regulated in NOMO-1 cells (AML) after knockdown of STK33 <a href='http://www.ncbi.nlm.nih.gov/gene/65975'>[GeneID=65975]</a> by RNAi.		NOMO-1 acute myeloid leukemia (AML) cells were stably transduced with different pLKO.1puro lentiviral shRNA vectors targeting STK33 or a nontargeting control shRNA. VSV-G-pseudotyped lentiviral particles were produced by cotransfection of 293T cells with pLKO.1 constructs and the compatible packaging plasmids pMD.G and pCMVR8.91. Virus was harvested 48 and 72 hours after transfection, cells were …	http://www.broadinstitute.org/gsea/msigdb/cards/STK33_NOMO_UP		A	PAGER-MSigDB	0.137634	0.390495
FAX000050	FAX001012	0.2423	0.437923	Genes up-regulated in SKM-1 cells (AML) after knockdown of STK33 <a href='http://www.ncbi.nlm.nih.gov/gene/65975'>[GeneID=65975]</a> by RNAi.		SKM-1 acute myeloid leukemia (AML) cells were stably transduced with different pLKO.1puro lentiviral shRNA vectors targeting STK33 or a nontargeting control shRNA. VSV-G-pseudotyped lentiviral particles were produced by cotransfection of 293T cells with pLKO.1 constructs and the compatible packaging plasmids pMD.G and pCMVR8.91. Virus was harvested 48 and 72 hours after transfection, cells were i…	http://www.broadinstitute.org/gsea/msigdb/cards/STK33_SKM_UP		A	PAGER-MSigDB	0.267606	0.582632
FAX000051	FAX001013	0.116854	0.289711	Genes up-regulated in NOMO-1 and SKM-1 cells (AML) after knockdown of STK33 <a href='http://www.ncbi.nlm.nih.gov/gene/65975'>[GeneID=65975]</a> by RNAi.		NOMO-1 and SKM-1 acute myeloid leukemia (AML) cells were stably transduced with different pLKO.1puro lentiviral shRNA vectors targeting STK33 or a nontargeting control shRNA. VSV-G-pseudotyped lentiviral particles were produced by cotransfection of 293T cells with pLKO.1 constructs and the compatible packaging plasmids pMD.G and pCMVR8.91. Virus was harvested 48 and 72 hours after transfection, c…	http://www.broadinstitute.org/gsea/msigdb/cards/STK33_UP		A	PAGER-MSigDB	0.127753	0.401448
FAX000053	FAX001025	0.820513	0.911045	Genes up-regulated in MCF10A cells (breast cancer) over-expressing YAP1 <a href='http://www.ncbi.nlm.nih.gov/gene/10413'>[GeneID=10413]</a> gene.		MCF10A cells were infected with retrovirus constructs (vector or YAP) and puromycin was used to select for transduced cells. Cells were split and grown to ~60-75%% confluency at which point they were harvested for RNA. Vector vs. YAP comparison was done in duplicate.	http://www.broadinstitute.org/gsea/msigdb/cards/YAP1_UP		A	PAGER-MSigDB	0.924152	0.957241
MAX000124	MAX000272	0.788955	0.815293	Genes down-regulated in primary fibroblast cell culture after infection with HCMV (AD169 strain) at 14 h time point that were not down-regulated at the previous time point, 12 h.		The effect of human cytomegalovirus (HCMV) infection on cellular mRNA accumulation was analyzed by gene chip technology. During a 48-h time course after infection of human diploid fibroblasts, 1,425 cellular mRNAs were found to be up-regulated or down-regulated by threefold or greater in at least two consecutive time points. Several classes of genes were prominently affected, including interferon…	http://www.broadinstitute.org/gsea/msigdb/cards/BROWNE_HCMV_INFECTION_14HR_DN		A	PAGER-MSigDB	0.84375	0.879892
WIG001820	WIG001464	0	0.0189497	Cytokine Network	relevant (cytokine-related)	Cytokine Network	http://www.proteinlounge.com/pathway/Cytokine Network		P	PAGER-Protein Lounge	0	0.0516074	B1
TAX002762	TAX029573	0	0.0228953	GO:0071622 biological_process regulation of granulocyte chemotaxis	likely relevant, possibly novel, not yet validated aside from reported neurological symptoms (check w/ reference to case study to see if validated in case study)	Any process that modulates the rate, frequency or extent of granulocyte chemotaxis. Granulocyte chemotaxis is the movement of a granulocyte in response to an external stimulus.	http://amigo.geneontology.org/amigo/search/ontology?q=GO:0071622		A	PAGER-GOA	0	0.0509063	B1
MAX000177	MAX000596	0.823809	0.863599	Genes down-regulated in RD cells (embryonal rhabdomyosarcoma, ERMS) by expression of PAX3- or PAX7-FOXO1 [GeneID=5077;5081;2308] fusions off retroviral vectors.		Alveolar rhabdomyosarcomas (ARMS) are aggressive soft-tissue sarcomas affecting children and young adults. Most ARMS tumors express the PAX3-FKHR or PAX7-FKHR (PAX-FKHR) fusion genes resulting from the t(2;13) or t(1;13) chromosomal translocations, respectively. However, up to 25% of ARMS tumors are fusion negative, making it unclear whether ARMS represent a single disease or multiple clinical an…	http://www.broadinstitute.org/gsea/msigdb/cards/DAVICIONI_TARGETS_OF_PAX_FOXO1_FUSIONS_DN		A	PAGER-MSigDB	0.777188	0.886956
MAX000229	MAX001268	0	0.0769541	Genes up-regulated in H1299 cells (lung cancer) upon knockdown of SMAD6 <a href='http://www.ncbi.nlm.nih.gov/gene/4091'>[GeneID=4091]</a> by RNAi.		The malignant transformation in several types of cancer, including lung cancer, results in a loss of growth inhibition by transforming growth factor-beta (TGF-beta). Here, we show that SMAD6 expression is associated with a reduced survival in lung cancer patients. Short hairpin RNA (shRNA)-mediated knockdown of SMAD6 in lung cancer cell lines resulted in reduced cell viability and increased apopt…	http://www.broadinstitute.org/gsea/msigdb/cards/JEON_SMAD6_TARGETS_UP		A	PAGER-MSigDB	0	0.116159
MAX000231	MAX001281	0.624481	0.780243	Genes down-regulated in peripheral blood mononuclear cells (PBMC) from sickle cell disease patients compared to those from healthy subjects.		In sickle cell disease, deoxygenation of intra-erythrocytic hemoglobin S leads to hemoglobin polymerization, erythrocyte rigidity, hemolysis, and microvascular occlusion. Ischemia-reperfusion injury, plasma hemoglobin-mediated nitric oxide consumption, and free radical generation activate systemic inflammatory responses. To characterize the role of circulating leukocytes in sickle cell pathogenes…	http://www.broadinstitute.org/gsea/msigdb/cards/JISON_SICKLE_CELL_DISEASE_DN		A	PAGER-MSigDB	0.632114	0.839718
MAX000283	MAX002025	0.0773381	0.260186	Amplification hot spot 23: colocolized fragile sites and cancer genes in the 11q12-q25 region.		DNA copy number amplifications activate oncogenes and are hallmarks of nearly all advanced tumors. Amplified genes represent attractive targets for therapy, diagnostics and prognostics. To investigate DNA amplifications in different neoplasms, we performed a bibliomics survey using 838 published chromosomal comparative genomic hybridization studies and collected amplification data at chromosome b…	http://www.broadinstitute.org/gsea/msigdb/cards/MYLLYKANGAS_AMPLIFICATION_HOT_SPOT_23		A	PAGER-MSigDB	0.0603291	0.330298
MAX000127	MAX000275	0.212058	0.524559	Genes up-regulated in primary fibroblast cell culture after infection with HCMV (AD169 strain) at 16 h time point that were not up-regulated at the previous time point, 14 h.		The effect of human cytomegalovirus (HCMV) infection on cellular mRNA accumulation was analyzed by gene chip technology. During a 48-h time course after infection of human diploid fibroblasts, 1,425 cellular mRNAs were found to be up-regulated or down-regulated by threefold or greater in at least two consecutive time points. Several classes of genes were prominently affected, including interferon…	http://www.broadinstitute.org/gsea/msigdb/cards/BROWNE_HCMV_INFECTION_16HR_UP		A	PAGER-MSigDB	0.311828	0.664629
MAX000128	MAX000276	0.354167	0.627574	Genes down-regulated in primary fibroblast cell culture after infection with HCMV (AD169 strain) at 18 h time point that were not down-regulated at the previous time point, 16 h.		The effect of human cytomegalovirus (HCMV) infection on cellular mRNA accumulation was analyzed by gene chip technology. During a 48-h time course after infection of human diploid fibroblasts, 1,425 cellular mRNAs were found to be up-regulated or down-regulated by threefold or greater in at least two consecutive time points. Several classes of genes were prominently affected, including interferon…	http://www.broadinstitute.org/gsea/msigdb/cards/BROWNE_HCMV_INFECTION_18HR_DN		A	PAGER-MSigDB	0.395181	0.74227
MAX000129	MAX000277	0.284047	0.47866	Genes up-regulated in primary fibroblast cell culture after infection with HCMV (AD169 strain) at 18 h time point that were not up-regulated at the previous time point, 16 h.		The effect of human cytomegalovirus (HCMV) infection on cellular mRNA accumulation was analyzed by gene chip technology. During a 48-h time course after infection of human diploid fibroblasts, 1,425 cellular mRNAs were found to be up-regulated or down-regulated by threefold or greater in at least two consecutive time points. Several classes of genes were prominently affected, including interferon…	http://www.broadinstitute.org/gsea/msigdb/cards/BROWNE_HCMV_INFECTION_18HR_UP		A	PAGER-MSigDB	0.289979	0.610966
MAX000178	MAX000597	0.03	0.411996	Genes up-regulated in RD cells (embryonal rhabdomyosarcoma, ERMS) by expression of PAX3- or PAX7-FOXO1 [GeneID=5077;5081;2308] fusions off retroviral vectors.		Alveolar rhabdomyosarcomas (ARMS) are aggressive soft-tissue sarcomas affecting children and young adults. Most ARMS tumors express the PAX3-FKHR or PAX7-FKHR (PAX-FKHR) fusion genes resulting from the t(2;13) or t(1;13) chromosomal translocations, respectively. However, up to 25% of ARMS tumors are fusion negative, making it unclear whether ARMS represent a single disease or multiple clinical an…	http://www.broadinstitute.org/gsea/msigdb/cards/DAVICIONI_TARGETS_OF_PAX_FOXO1_FUSIONS_UP		A	PAGER-MSigDB	0.0440252	0.532194
MAX000179	MAX000613	0.746331	0.951417	Genes down-regulated in HEK293 cells (embryonic kidney) at 6 h, 12 h or 24 h after infection with reovirus strain T3A (known as a strong inducer of apoptosis).		Reoviruses are a leading model for understanding cellular mechanisms of virus-induced apoptosis. Reoviruses induce apoptosis in multiple cell lines in vitro, and apoptosis plays a key role in virus-induced tissue injury of the heart and brain in vivo. The activation of transcription factors NF-kappaB and c-Jun are key events in reovirus-induced apoptosis, indicating that new gene expression is cr…	http://www.broadinstitute.org/gsea/msigdb/cards/DEBIASI_APOPTOSIS_BY_REOVIRUS_INFECTION_DN		A	PAGER-MSigDB	0.792035	0.967549
MAX000180	MAX000614	0.199588	0.456258	Genes up-regulated in HEK293 cells (embryonic kidney) at 6 h, 12 h or 24 h after infection with reovirus strain T3A (known as a strong inducer of apoptosis).		Reoviruses are a leading model for understanding cellular mechanisms of virus-induced apoptosis. Reoviruses induce apoptosis in multiple cell lines in vitro, and apoptosis plays a key role in virus-induced tissue injury of the heart and brain in vivo. The activation of transcription factors NF-kappaB and c-Jun are key events in reovirus-induced apoptosis, indicating that new gene expression is cr…	http://www.broadinstitute.org/gsea/msigdb/cards/DEBIASI_APOPTOSIS_BY_REOVIRUS_INFECTION_UP		A	PAGER-MSigDB	0.223404	0.611313
MAX000609	MAX001094	0	0.009	Genes up-regulated in primary keratinocytes by expression of p50 (NFKB1) and p65 (RELA) [GeneID=4790;5970] components of NFKB.		NF-kappa B regulates normal and pathological processes, including neoplasia, in a tissue-context-dependent manner. In skin, NF-kappa B is implicated in epidermal homeostasis as well as in the pathogenesis of squamous cell carcinoma; however, its function in the underlying mesenchymal dermis has been unclear. To gain insight into NF-kappa B roles in these two adjacent cutaneous tissue compartments…	http://www.broadinstitute.org/gsea/msigdb/cards/HINATA_NFKB_TARGETS_KERATINOCYTE_UP		A	PAGER-MSigDB	0	0.007	C
MAX000232	MAX001282	0	0.111985	Genes up-regulated in peripheral blood mononuclear cells (PBMC) from sickle cell disease patients compared to those from healthy subjects.		In sickle cell disease, deoxygenation of intra-erythrocytic hemoglobin S leads to hemoglobin polymerization, erythrocyte rigidity, hemolysis, and microvascular occlusion. Ischemia-reperfusion injury, plasma hemoglobin-mediated nitric oxide consumption, and free radical generation activate systemic inflammatory responses. To characterize the role of circulating leukocytes in sickle cell pathogenes…	http://www.broadinstitute.org/gsea/msigdb/cards/JISON_SICKLE_CELL_DISEASE_UP		A	PAGER-MSigDB	0	0.201153
MAX000233	MAX001325	0.379195	0.64989	Down-regulated genes in the signature of adipose stromal cells (ADSC) immortalized by forced expression of telomerase (TERT) <a href='http://www.ncbi.nlm.nih.gov/gene/7015'>[GeneID=7015]</a>.		Expression of TERT, the catalytic protein subunit of the telomerase complex, can be used to generate cell lines that expand indefinitely and retain multilineage potential. We have created immortal adipose stromal cell lines (ATSCs) by stably transducing nonhuman primate-derived ATSCs with a retroviral vector expressing TERT. Transduced cells (ATSC-TERT) had an increased level of telomerase activi…	http://www.broadinstitute.org/gsea/msigdb/cards/KANG_IMMORTALIZED_BY_TERT_DN		A	PAGER-MSigDB	0.354015	0.745365
MAX000234	MAX001326	0	0.099668	Up-regulated genes in the signature of adipose stromal cells (ADSC) immortalized by forced expression of telomerase (TERT) <a href='http://www.ncbi.nlm.nih.gov/gene/7015'>[GeneID=7015]</a>.		Expression of TERT, the catalytic protein subunit of the telomerase complex, can be used to generate cell lines that expand indefinitely and retain multilineage potential. We have created immortal adipose stromal cell lines (ATSCs) by stably transducing nonhuman primate-derived ATSCs with a retroviral vector expressing TERT. Transduced cells (ATSC-TERT) had an increased level of telomerase activi…	http://www.broadinstitute.org/gsea/msigdb/cards/KANG_IMMORTALIZED_BY_TERT_UP		A	PAGER-MSigDB	0	0.169821
MAX000130	MAX000278	0.489461	0.721102	Genes down-regulated in primary fibroblast cell culture after infection with HCMV (AD169 strain) at 1 h time point that were not down-regulated at the previous time point, 30 min.		The effect of human cytomegalovirus (HCMV) infection on cellular mRNA accumulation was analyzed by gene chip technology. During a 48-h time course after infection of human diploid fibroblasts, 1,425 cellular mRNAs were found to be up-regulated or down-regulated by threefold or greater in at least two consecutive time points. Several classes of genes were prominently affected, including interferon…	http://www.broadinstitute.org/gsea/msigdb/cards/BROWNE_HCMV_INFECTION_1HR_DN		A	PAGER-MSigDB	0.493274	0.803058
MAX000131	MAX000279	0.0404494	0.217958	Genes up-regulated in primary fibroblast cell culture after infection with HCMV (AD169 strain) at 1 h time point that were not up-regulated at the previous time point, 30 min.		The effect of human cytomegalovirus (HCMV) infection on cellular mRNA accumulation was analyzed by gene chip technology. During a 48-h time course after infection of human diploid fibroblasts, 1,425 cellular mRNAs were found to be up-regulated or down-regulated by threefold or greater in at least two consecutive time points. Several classes of genes were prominently affected, including interferon…	http://www.broadinstitute.org/gsea/msigdb/cards/BROWNE_HCMV_INFECTION_1HR_UP		A	PAGER-MSigDB	0.0242718	0.327268
MAX000132	MAX000280	0.790646	0.841152	Genes down-regulated in primary fibroblast cell culture after infection with HCMV (AD169 strain) at 20 h time point that were not down-regulated at the previous time point, 18 h.		The effect of human cytomegalovirus (HCMV) infection on cellular mRNA accumulation was analyzed by gene chip technology. During a 48-h time course after infection of human diploid fibroblasts, 1,425 cellular mRNAs were found to be up-regulated or down-regulated by threefold or greater in at least two consecutive time points. Several classes of genes were prominently affected, including interferon…	http://www.broadinstitute.org/gsea/msigdb/cards/BROWNE_HCMV_INFECTION_20HR_DN		A	PAGER-MSigDB	0.752969	0.887399
MAX000183	MAX000629	0.365039	0.60053	Genes consistently overexpressed with age, based on meta-analysis of microarray data.		MOTIVATION: Numerous microarray studies of aging have been conducted, yet given the noisy nature of gene expression changes with age, elucidating the transcriptional features of aging and how these relate to physiological, biochemical and pathological changes remains a critical problem. RESULTS: We performed a meta-analysis of age-related gene expression profiles using 27 datasets from mice, rats…	http://www.broadinstitute.org/gsea/msigdb/cards/DEMAGALHAES_AGING_UP		A	PAGER-MSigDB	0.362353	0.712552
MAX000184	MAX000649	0.108753	0.161252	Clusters 1 and 2: genes up-regulated in B2264-19/3 cells (primary B lymphocytes) within 30-60 min after activation of LMP1 (an oncogene encoded by Epstein-Barr virus, EBV).		Latent membrane protein 1 (LMP1), an oncoprotein encoded by Epstein-Barr virus (EBV), is an integral membrane protein, which acts like a constitutively active receptor. LMP1 is critical for some facet of EBV's induction and maintenance of proliferation of infected B cells. It, in part, mimics signaling by the CD40 receptor and has been implicated in regulating proliferation, survival, or both pro…	http://www.broadinstitute.org/gsea/msigdb/cards/DIRMEIER_LMP1_RESPONSE_EARLY		A	PAGER-MSigDB	0.0821596	0.203088
MAX000237	MAX001380	0.359073	0.399428	Genes up-regulated in HCT116 cells (colorectal carcinoma) upon knockout of PTEN <a href='http://www.ncbi.nlm.nih.gov/gene/5728'>[GeneID=5728]</a>.		In an effort to identify genes whose expression is regulated by activated phosphatidylinositol 3-kinase (PI3K) signaling, we performed microarray analysis and subsequent quantitative reverse transcription-PCR on an isogenic set of PTEN gene-targeted human cancer cells. Numerous p53 effectors were upregulated following PTEN deletion, including p21, GDF15, PIG3, NOXA, and PLK2. Stable depletion of …	http://www.broadinstitute.org/gsea/msigdb/cards/KIM_PTEN_TARGETS_UP		A	PAGER-MSigDB	0.323353	0.538017
MAX000133	MAX000281	0.306748	0.628302	Genes up-regulated in primary fibroblast cell culture after infection with HCMV (AD169 strain) at 20 h time point that were not up-regulated at the previous time point, 18 h.		The effect of human cytomegalovirus (HCMV) infection on cellular mRNA accumulation was analyzed by gene chip technology. During a 48-h time course after infection of human diploid fibroblasts, 1,425 cellular mRNAs were found to be up-regulated or down-regulated by threefold or greater in at least two consecutive time points. Several classes of genes were prominently affected, including interferon…	http://www.broadinstitute.org/gsea/msigdb/cards/BROWNE_HCMV_INFECTION_20HR_UP		A	PAGER-MSigDB	0.394904	0.737529
MAX000134	MAX000282	0.509317	0.665167	Genes down-regulated in primary fibroblast cell culture after infection with HCMV (AD169 strain) at 24 h time point that were not down-regulated at the previous time point, 20 h.		The effect of human cytomegalovirus (HCMV) infection on cellular mRNA accumulation was analyzed by gene chip technology. During a 48-h time course after infection of human diploid fibroblasts, 1,425 cellular mRNAs were found to be up-regulated or down-regulated by threefold or greater in at least two consecutive time points. Several classes of genes were prominently affected, including interferon…	http://www.broadinstitute.org/gsea/msigdb/cards/BROWNE_HCMV_INFECTION_24HR_DN		A	PAGER-MSigDB	0.480176	0.738651
MAX000135	MAX000283	0.101523	0.405122	Genes up-regulated in primary fibroblast cell culture after infection with HCMV (AD169 strain) at 24 h time point that were not up-regulated at the previous time point, 20 h.		The effect of human cytomegalovirus (HCMV) infection on cellular mRNA accumulation was analyzed by gene chip technology. During a 48-h time course after infection of human diploid fibroblasts, 1,425 cellular mRNAs were found to be up-regulated or down-regulated by threefold or greater in at least two consecutive time points. Several classes of genes were prominently affected, including interferon…	http://www.broadinstitute.org/gsea/msigdb/cards/BROWNE_HCMV_INFECTION_24HR_UP		A	PAGER-MSigDB	0.119241	0.559789
MAX000186	MAX000651	0.168342	0.278291	Cluster 3: genes up-regulated in B2264-19/3 cells (primary B lymphocytes) within 60-180 min after activation of LMP1 (an oncogene encoded by Epstein-Barr virus, EBV).		Latent membrane protein 1 (LMP1), an oncoprotein encoded by Epstein-Barr virus (EBV), is an integral membrane protein, which acts like a constitutively active receptor. LMP1 is critical for some facet of EBV's induction and maintenance of proliferation of infected B cells. It, in part, mimics signaling by the CD40 receptor and has been implicated in regulating proliferation, survival, or both pro…	http://www.broadinstitute.org/gsea/msigdb/cards/DIRMEIER_LMP1_RESPONSE_LATE_UP		A	PAGER-MSigDB	0.181818	0.408718
TAX002031	TAX007070	0	0.0230393	GO:0032722 biological_process positive regulation of chemokine production	relevant (chemokine)	Any process that activates or increases the frequency, rate, or extent of chemokine production.	http://amigo.geneontology.org/amigo/search/ontology?q=GO:0032722		A	PAGER-GOA_EXCL	0	0.052367	B1
MAX000238	MAX001391	0.537718	0.709374	Genes down-regulated in TC71 and EWS502 cells (Ewing's sarcoma) by EWSR1-FLI1 [GeneID=2130;2314] as inferred from RNAi knockdown of this fusion protein.		A number of solid tumors, such as alveolar rhabdomyosarcoma, synovial sarcoma, and myxoid liposarcoma, are associated with recurrent translocation events that encode fusion proteins. Ewing's sarcoma is a pediatric tumor that serves as a prototype for this tumor class. Ewing's sarcomas usually harbor the (11;22)(q24;q12) translocation. The t(11;22) encodes the EWS/FLI fusion oncoprotein. EWS/FLI f…	http://www.broadinstitute.org/gsea/msigdb/cards/KINSEY_TARGETS_OF_EWSR1_FLII_FUSION_DN		A	PAGER-MSigDB	0.51277	0.788853
MAX000240	MAX001393	0.0644491	0.142796	Genes down-regulated in AIDS-related primary effusion lymphoma (PEL) samples compared to other tumor subtypes and normal B lymphocytes.		AIDS-related primary effusion lymphoma (PEL) is an HIV-associated malignancy characterized by the ability of the tumor cells to specifically home in the serous body cavities. Here we used gene expression profile analysis (about 12 000 genes) to further define the phenotype of PEL and to investigate the lymphoma relationship to normal B cells and to other tumor subtypes, including non-Hodgkin lymp…	http://www.broadinstitute.org/gsea/msigdb/cards/KLEIN_PRIMARY_EFFUSION_LYMPHOMA_DN		A	PAGER-MSigDB	0.0479167	0.252602
MAX000241	MAX001394	0.588608	0.813377	Genes up-regulated in AIDS-related primary effusion lymphoma (PEL) samples compared to other tumor subtypes and normal B lymphocytes.		AIDS-related primary effusion lymphoma (PEL) is an HIV-associated malignancy characterized by the ability of the tumor cells to specifically home in the serous body cavities. Here we used gene expression profile analysis (about 12 000 genes) to further define the phenotype of PEL and to investigate the lymphoma relationship to normal B cells and to other tumor subtypes, including non-Hodgkin lymp…	http://www.broadinstitute.org/gsea/msigdb/cards/KLEIN_PRIMARY_EFFUSION_LYMPHOMA_UP		A	PAGER-MSigDB	0.627273	0.875186
FOX000007	FOX000131	0.0134831	0.16947	Neighborhood of EGFR		Neighborhood of EGFR epidermal growth factor receptor (erythroblastic leukemia viral (v-erb-b) oncogene homolog, avian) in the GNF2 expression compendium	http://www.broadinstitute.org/gsea/msigdb/cards/GNF2_EGFR		G	PAGER-MSigDB	0.0328228	0.279438
FOX000010	FOX000161	0.0857788	0.266842	Neighborhood of LYN		Neighborhood of LYN v-yes-1 Yamaguchi sarcoma viral related oncogene homolog in the GNF2 expression compendium	http://www.broadinstitute.org/gsea/msigdb/cards/GNF2_LYN		G	PAGER-MSigDB	0.0915033	0.412754
FOX000012	FOX000252	0.762313	0.809393	Neighborhood of BNIP1		Neighborhood of BNIP1 BCL2/adenovirus E1B 19kDa interacting protein 1 in the MORF expression compendium	http://www.broadinstitute.org/gsea/msigdb/cards/MORF_BNIP1		G	PAGER-MSigDB	0.831658	0.882255
FOX000014	FOX000386	0.50625	0.689769	Neighborhood of RAF1		Neighborhood of RAF1 v-raf-1 murine leukemia viral oncogene homolog 1 in the MORF expression compendium	http://www.broadinstitute.org/gsea/msigdb/cards/MORF_RAF1		G	PAGER-MSigDB	0.503984	0.776697
FOX000015	FOX000412	0.981053	0.942061	Neighborhood of THPO		Neighborhood of THPO thrombopoietin (myeloproliferative leukemia virus oncogene ligand, megakaryocyte growth and development factor) in the MORF expression compendium	http://www.broadinstitute.org/gsea/msigdb/cards/MORF_THPO		G	PAGER-MSigDB	0.982544	0.957751
FOX000016	FOX000413	0.045	0.154264	Neighborhood of THRA		Neighborhood of THRA thyroid hormone receptor, alpha (erythroblastic leukemia viral (v-erb-a) oncogene homolog, avian) in the MORF expression compendium	http://www.broadinstitute.org/gsea/msigdb/cards/MORF_THRA		G	PAGER-MSigDB	0.0248344	0.23205
MAX000136	MAX000284	0.81106	0.841505	Genes down-regulated in primary fibroblast cell culture point after infection with HCMV (AD169 strain) at 2 h time point that were not down-regulated at the previous time point, 1 h.		The effect of human cytomegalovirus (HCMV) infection on cellular mRNA accumulation was analyzed by gene chip technology. During a 48-h time course after infection of human diploid fibroblasts, 1,425 cellular mRNAs were found to be up-regulated or down-regulated by threefold or greater in at least two consecutive time points. Several classes of genes were prominently affected, including interferon…	http://www.broadinstitute.org/gsea/msigdb/cards/BROWNE_HCMV_INFECTION_2HR_DN		A	PAGER-MSigDB	0.834158	0.89663
MAX000137	MAX000285	0	0.0671149	Genes up-regulated in primary fibroblast cell culture point after infection with HCMV (AD169 strain) at 2 h time point that were not up-regulated at the previous time point, 1 h.		The effect of human cytomegalovirus (HCMV) infection on cellular mRNA accumulation was analyzed by gene chip technology. During a 48-h time course after infection of human diploid fibroblasts, 1,425 cellular mRNAs were found to be up-regulated or down-regulated by threefold or greater in at least two consecutive time points. Several classes of genes were prominently affected, including interferon…	http://www.broadinstitute.org/gsea/msigdb/cards/BROWNE_HCMV_INFECTION_2HR_UP		A	PAGER-MSigDB	0	0.130878
MAX000138	MAX000286	0.576142	0.732121	Genes down-regulated in primary fibroblast cell culture at 30 min time point after infection with HCMV (AD169 strain).		The effect of human cytomegalovirus (HCMV) infection on cellular mRNA accumulation was analyzed by gene chip technology. During a 48-h time course after infection of human diploid fibroblasts, 1,425 cellular mRNAs were found to be up-regulated or down-regulated by threefold or greater in at least two consecutive time points. Several classes of genes were prominently affected, including interferon…	http://www.broadinstitute.org/gsea/msigdb/cards/BROWNE_HCMV_INFECTION_30MIN_DN		A	PAGER-MSigDB	0.557423	0.802271
MAX000188	MAX000666	0.118557	0.349994	Genes up-regulated in HeLa cells (cervical carcinoma) 12 h after infection with adenovirus Ad12.		The infection of human cells by adenoviruses leads to a gradual reduction in the activity of host cell functions while viral gene expression progresses in a regulated way. We used the DNA microarray technique to determine the transcriptional activity profiles of cellular genes upon infection with adenovirus type 12 (Ad12). The microarray data were validated by quantitative real-time PCR for genes…	http://www.broadinstitute.org/gsea/msigdb/cards/DORN_ADENOVIRUS_INFECTION_12HR_UP		A	PAGER-MSigDB	0.167442	0.56663
TAX001946	TAX003017	0	0.0233275	GO:0005125 molecular_function cytokine activity	relevant (cytokine)	Functions to control the survival, growth, differentiation and effector function of tissues and cells.	http://amigo.geneontology.org/amigo/search/ontology?q=GO:0005125		A	PAGER-GOA_EXCL	0	0.0634261	B1
MAX000653	MAX001371	0	0.0138679	Genes up-regulated in normal fibroblasts under hypoxia conditions.		Little is known about the detail of hypoxia-responsive gene expression patterns in advanced age, even though aging is thought to be partially associated with a decreased response to hypoxia. In the present study, we identified several hypoxia-inducible genes and investigated the effect of aging on hypoxic gene expression profiles using cDNA microarray analysis of young/old human diploid fibroblas…	http://www.broadinstitute.org/gsea/msigdb/cards/KIM_HYPOXIA		A	PAGER-MSigDB	0	0.007	C
MAX000139	MAX000287	0.0510638	0.23937	Genes up-regulated in primary fibroblast cell culture at 30 min time point after infection with HCMV (AD169 strain).		The effect of human cytomegalovirus (HCMV) infection on cellular mRNA accumulation was analyzed by gene chip technology. During a 48-h time course after infection of human diploid fibroblasts, 1,425 cellular mRNAs were found to be up-regulated or down-regulated by threefold or greater in at least two consecutive time points. Several classes of genes were prominently affected, including interferon…	http://www.broadinstitute.org/gsea/msigdb/cards/BROWNE_HCMV_INFECTION_30MIN_UP		A	PAGER-MSigDB	0.067086	0.375544
MAX000140	MAX000288	0.315451	0.573694	Genes down-regulated in primary fibroblast cell culture after infection with HCMV (AD169 strain) at 48 h time point that were not down-regulated at the previous time point, 24 h.		The effect of human cytomegalovirus (HCMV) infection on cellular mRNA accumulation was analyzed by gene chip technology. During a 48-h time course after infection of human diploid fibroblasts, 1,425 cellular mRNAs were found to be up-regulated or down-regulated by threefold or greater in at least two consecutive time points. Several classes of genes were prominently affected, including interferon…	http://www.broadinstitute.org/gsea/msigdb/cards/BROWNE_HCMV_INFECTION_48HR_DN		A	PAGER-MSigDB	0.334852	0.708112
MAX000191	MAX000669	0.0228833	0.0783364	Genes down-regulated in HeLa cells (cervical carcinoma) 32 h after infection with adenovirus Ad12.		The infection of human cells by adenoviruses leads to a gradual reduction in the activity of host cell functions while viral gene expression progresses in a regulated way. We used the DNA microarray technique to determine the transcriptional activity profiles of cellular genes upon infection with adenovirus type 12 (Ad12). The microarray data were validated by quantitative real-time PCR for genes…	http://www.broadinstitute.org/gsea/msigdb/cards/DORN_ADENOVIRUS_INFECTION_32HR_DN		A	PAGER-MSigDB	0.039749	0.170356
MAX000189	MAX000667	0	0.0233404	Genes down-regulated in HeLa cells (cervical carcinoma) 24 h after infection with adenovirus Ad12.	relevant (STAT3/wound healing)	The infection of human cells by adenoviruses leads to a gradual reduction in the activity of host cell functions while viral gene expression progresses in a regulated way. We used the DNA microarray technique to determine the transcriptional activity profiles of cellular genes upon infection with adenovirus type 12 (Ad12). The microarray data were validated by quantitative real-time PCR for genes…	http://www.broadinstitute.org/gsea/msigdb/cards/DORN_ADENOVIRUS_INFECTION_24HR_DN		A	PAGER-MSigDB	0	0.0501071	B1
MAX001115	MAX002727	0	0.0147407	Genes repressed in SKBR3 cells (breast cancer) by mutated TP53 <a href='http://www.ncbi.nlm.nih.gov/gene/7157'>[GeneID=7157]</a>.		The p53 gene is mutated in many human tumors. Cells of such tumors often contain abundant mutant p53 (mutp53) protein, which may contribute actively to tumor progression via a gain-of-function mechanism. We applied ChIP-on-chip analysis and identified the vitamin D receptor (VDR) response element as overrepresented in promoter sequences bound by mutp53. We report that mutp53 can interact function…	http://www.broadinstitute.org/gsea/msigdb/cards/STAMBOLSKY_TARGETS_OF_MUTATED_TP53_DN		A	PAGER-MSigDB	0	0.0110549	C
TAX002580	TAX023806	0	0.0255532	GO:0042379 molecular_function chemokine receptor binding	relevant (chemokine)	Interacting selectively and non-covalently with any chemokine receptor.	http://amigo.geneontology.org/amigo/search/ontology?q=GO:0042379		A	PAGER-GOA	0	0.0528465	B1
MAX000248	MAX001616	0.198704	0.475595	Maturation of monocyte-derived dendritic cells (DC) in response to inflammatory stimuli: genes up-regulated only at 48 hr after the stimulation (cluster C).		Maturation of dendritic cells (DC) serves a deterministic role in the link between innate and adaptive immunity, constituting a checkpoint with regard to whether responses from the lymphocyte compartment shall be raised and what class of response is needed to protect the host against invading pathogens. Since DC have not been shown to possess mechanisms such as gene recombination or somatic mutat…	http://www.broadinstitute.org/gsea/msigdb/cards/LINDSTEDT_DENDRITIC_CELL_MATURATION_C		A	PAGER-MSigDB	0.168803	0.604079
GEX000039	GEX167105	0.180751	0.378194	Immunoglobulin A		Association of IFIH1 and other autoimmunity risk alleles with selective IgA deficiency.	http://www.ncbi.nlm.nih.gov/pubmed/20694011	20694011	G	PAGER-GWAS Catalog	0.227373	0.530063
GOX000001	GOX000001	0.49375	0.712948	Intestinal infection		Gene associated with the phenotype Intestinal infection. PAGER constructed this gene-set from a PheWAS study (Denny, et. al. 2013) by grouping genes to the PheWAS code 8. PheWAS codes are based on ICD9 codes and represent a phenotype.	https://www.phewascatalog.org/		G	PAGER-PheWAS	0.465517	0.787996
GOX000002	GOX000003	0.410901	0.594259	Intestinal infection due to C. difficile		Gene associated with the phenotype Intestinal infection due to C. difficile. PAGER constructed this gene-set from a PheWAS study (Denny, et. al. 2013) by grouping genes to the PheWAS code 8.52. PheWAS codes are based on ICD9 codes and represent a phenotype.	https://www.phewascatalog.org/		G	PAGER-PheWAS	0.386667	0.687088
MAX000142	MAX000290	0.75891	0.76392	Genes down-regulated in primary fibroblast cell culture point after infection with HCMV (AD169 strain) at 4 h time point that were not down-regulated at the previous time point, 2 h.		The effect of human cytomegalovirus (HCMV) infection on cellular mRNA accumulation was analyzed by gene chip technology. During a 48-h time course after infection of human diploid fibroblasts, 1,425 cellular mRNAs were found to be up-regulated or down-regulated by threefold or greater in at least two consecutive time points. Several classes of genes were prominently affected, including interferon…	http://www.broadinstitute.org/gsea/msigdb/cards/BROWNE_HCMV_INFECTION_4HR_DN		A	PAGER-MSigDB	0.800937	0.841187
MAX000143	MAX000291	0.0486891	0.271369	Genes up-regulated in primary fibroblast cell culture point after infection with HCMV (AD169 strain) at 4 h time point that were not up-regulated at the previous time point, 2 h.		The effect of human cytomegalovirus (HCMV) infection on cellular mRNA accumulation was analyzed by gene chip technology. During a 48-h time course after infection of human diploid fibroblasts, 1,425 cellular mRNAs were found to be up-regulated or down-regulated by threefold or greater in at least two consecutive time points. Several classes of genes were prominently affected, including interferon…	http://www.broadinstitute.org/gsea/msigdb/cards/BROWNE_HCMV_INFECTION_4HR_UP		A	PAGER-MSigDB	0.0404858	0.376679
MAX000144	MAX000292	0.595142	0.738566	Genes down-regulated in primary fibroblast cell culture point after infection with HCMV (AD169 strain) at 6 h time point that were not down-regulated at the previous time point, 4 h.		The effect of human cytomegalovirus (HCMV) infection on cellular mRNA accumulation was analyzed by gene chip technology. During a 48-h time course after infection of human diploid fibroblasts, 1,425 cellular mRNAs were found to be up-regulated or down-regulated by threefold or greater in at least two consecutive time points. Several classes of genes were prominently affected, including interferon…	http://www.broadinstitute.org/gsea/msigdb/cards/BROWNE_HCMV_INFECTION_6HR_DN		A	PAGER-MSigDB	0.585903	0.819428
MAX000195	MAX000698	0	0.0536927	A gene expression signature found in a subset of cancer patients suggestive of a deregulated immune or inflammatory response.		On the basis of epidemiological studies, infection was suggested to play a role in the etiology of human cancer. While for some cancers such a role was indeed demonstrated, there is no direct biological support for the role of viral pathogens in the pathogenesis of childhood leukemia. Using a novel bioinformatic tool that alternates between clustering and standard statistical methods of analysis,…	http://www.broadinstitute.org/gsea/msigdb/cards/EINAV_INTERFERON_SIGNATURE_IN_CANCER		A	PAGER-MSigDB	0	0.0754921
MAX000249	MAX001617	0.0455636	0.260467	Genes down-regulated during the course of maturation of monocyte-derived dendritic cells (DC) in response to inflammatory stimuli (cluster D).		Maturation of dendritic cells (DC) serves a deterministic role in the link between innate and adaptive immunity, constituting a checkpoint with regard to whether responses from the lymphocyte compartment shall be raised and what class of response is needed to protect the host against invading pathogens. Since DC have not been shown to possess mechanisms such as gene recombination or somatic mutat…	http://www.broadinstitute.org/gsea/msigdb/cards/LINDSTEDT_DENDRITIC_CELL_MATURATION_D		A	PAGER-MSigDB	0.0688073	0.41098
MAX000251	MAX001632	0.140927	0.481545	Genes up-regulated in MCF-7 cells (breast cancer) by overexpression of CMYB <a href='http://www.ncbi.nlm.nih.gov/gene/4602'>[GeneID=4602]</a> off adenovirus vector.		The v-Myb oncoprotein encoded by Avian Myeloblastosis Virus is highly oncogenic, induces leukemias in chickens and mice and transforms immature hematopoietic cells in vitro. The v-Myb protein is a mutated and truncated version of c-Myb, a DNA-binding transcription factor expressed in many cell types that is essential for normal hematopoiesis. Previous studies suggested that two types of differenc…	http://www.broadinstitute.org/gsea/msigdb/cards/LIU_CMYB_TARGETS_UP		A	PAGER-MSigDB	0.166667	0.627534
FEX003341	FEX004636	0	0.0257267	GSE2706 R848 VS R848 AND LPS 2H STIM DC DN	relevant (immune)	Gene sets that represent cell states and perturbations within the immune system for GSE2706_R848_VS_R848_AND_LPS_2H_STIM_DC_DN. The signatures were generated by manual curation of published studies in human and mouse immunology. For each study, pairwise comparisons of relevant classes were made and genes ranked by mutual information. Gene sets correspond to top or bottom genes (FDR < 0.25 or maxi…	http://www.broadinstitute.org/gsea/msigdb/cards/GSE2706_R848_VS_R848_AND_LPS_2H_STIM_DC_DN	26795250	G	PAGER-MSigDB	0	0.0528906	B1
GOX000003	GOX000004	0.59499	0.707342	Viral Enteritis		Gene associated with the phenotype Viral Enteritis. PAGER constructed this gene-set from a PheWAS study (Denny, et. al. 2013) by grouping genes to the PheWAS code 8.6. PheWAS codes are based on ICD9 codes and represent a phenotype.	https://www.phewascatalog.org/		G	PAGER-PheWAS	0.56278	0.779607
GOX000004	GOX000010	0.114447	0.390954	Bacterial infection NOS		Gene associated with the phenotype Bacterial infection NOS. PAGER constructed this gene-set from a PheWAS study (Denny, et. al. 2013) by grouping genes to the PheWAS code 41. PheWAS codes are based on ICD9 codes and represent a phenotype.	https://www.phewascatalog.org/		G	PAGER-PheWAS	0.179337	0.583985
GOX000005	GOX000011	0.805252	0.84112	Staphylococcus infections		Gene associated with the phenotype Staphylococcus infections. PAGER constructed this gene-set from a PheWAS study (Denny, et. al. 2013) by grouping genes to the PheWAS code 41.1. PheWAS codes are based on ICD9 codes and represent a phenotype.	https://www.phewascatalog.org/		G	PAGER-PheWAS	0.825688	0.890361
GOX000006	GOX000014	0.130165	0.485876	Streptococcus infection		Gene associated with the phenotype Streptococcus infection. PAGER constructed this gene-set from a PheWAS study (Denny, et. al. 2013) by grouping genes to the PheWAS code 41.2. PheWAS codes are based on ICD9 codes and represent a phenotype.	https://www.phewascatalog.org/		G	PAGER-PheWAS	0.160793	0.601256
GOX000007	GOX000018	0	0.251202	Drug-resistant infection		Gene associated with the phenotype Drug-resistant infection. PAGER constructed this gene-set from a PheWAS study (Denny, et. al. 2013) by grouping genes to the PheWAS code 41.9. PheWAS codes are based on ICD9 codes and represent a phenotype.	https://www.phewascatalog.org/		G	PAGER-PheWAS	0.0114943	0.397234
GOX000008	GOX000022	0.970786	0.966586	Viral hepatitis		Gene associated with the phenotype Viral hepatitis. PAGER constructed this gene-set from a PheWAS study (Denny, et. al. 2013) by grouping genes to the PheWAS code 70. PheWAS codes are based on ICD9 codes and represent a phenotype.	https://www.phewascatalog.org/		G	PAGER-PheWAS	0.948655	0.972515
GOX000009	GOX000023	0.228833	0.522933	Viral hepatitis C		Gene associated with the phenotype Viral hepatitis C. PAGER constructed this gene-set from a PheWAS study (Denny, et. al. 2013) by grouping genes to the PheWAS code 70.3. PheWAS codes are based on ICD9 codes and represent a phenotype.	https://www.phewascatalog.org/		G	PAGER-PheWAS	0.200508	0.647219
GOX000010	GOX000025	0.456897	0.721698	Viral warts & HPV		Gene associated with the phenotype Viral warts & HPV. PAGER constructed this gene-set from a PheWAS study (Denny, et. al. 2013) by grouping genes to the PheWAS code 78. PheWAS codes are based on ICD9 codes and represent a phenotype.	https://www.phewascatalog.org/		G	PAGER-PheWAS	0.527352	0.803177
GOX000011	GOX000026	0.226374	0.465237	Viral infection		Gene associated with the phenotype Viral infection. PAGER constructed this gene-set from a PheWAS study (Denny, et. al. 2013) by grouping genes to the PheWAS code 79. PheWAS codes are based on ICD9 codes and represent a phenotype.	https://www.phewascatalog.org/		G	PAGER-PheWAS	0.177778	0.574001
GOX000012	GOX000027	0.520343	0.721144	Postoperative infection		Gene associated with the phenotype Postoperative infection. PAGER constructed this gene-set from a PheWAS study (Denny, et. al. 2013) by grouping genes to the PheWAS code 80. PheWAS codes are based on ICD9 codes and represent a phenotype.	https://www.phewascatalog.org/		G	PAGER-PheWAS	0.552632	0.811397
GOX000013	GOX000028	0.491837	0.691511	Infection/inflammation of internal prosthetic device, implant or graft		Gene associated with the phenotype Infection/inflammation of internal prosthetic device, implant or graft. PAGER constructed this gene-set from a PheWAS study (Denny, et. al. 2013) by grouping genes to the PheWAS code 81. PheWAS codes are based on ICD9 codes and represent a phenotype.	https://www.phewascatalog.org/		G	PAGER-PheWAS	0.5131	0.791708
GOX000014	GOX000029	0.0826446	0.323587	Sexually transmitted infections		Gene associated with the phenotype Sexually transmitted infections. PAGER constructed this gene-set from a PheWAS study (Denny, et. al. 2013) by grouping genes to the PheWAS code 90. PheWAS codes are based on ICD9 codes and represent a phenotype.	https://www.phewascatalog.org/		G	PAGER-PheWAS	0.0675381	0.442471
GOX000015	GOX000038	0.347744	0.537452	Spirochetal infection		Gene associated with the phenotype Spirochetal infection. PAGER constructed this gene-set from a PheWAS study (Denny, et. al. 2013) by grouping genes to the PheWAS code 130. PheWAS codes are based on ICD9 codes and represent a phenotype.	https://www.phewascatalog.org/		G	PAGER-PheWAS	0.285448	0.645173
GOX000016	GOX000242	0.922027	0.914747	Other disorders of metabolic, endocrine, immunity disorders		Gene associated with the phenotype Other disorders of metabolic, endocrine, immunity disorders. PAGER constructed this gene-set from a PheWAS study (Denny, et. al. 2013) by grouping genes to the PheWAS code 277.9. PheWAS codes are based on ICD9 codes and represent a phenotype.	https://www.phewascatalog.org/		G	PAGER-PheWAS	0.919918	0.938843
GOX000017	GOX000249	0.80236	0.808177	Immunity deficiency		Gene associated with the phenotype Immunity deficiency. PAGER constructed this gene-set from a PheWAS study (Denny, et. al. 2013) by grouping genes to the PheWAS code 279.1. PheWAS codes are based on ICD9 codes and represent a phenotype.	https://www.phewascatalog.org/		G	PAGER-PheWAS	0.786834	0.86605
GOX000018	GOX000250	0.977041	0.940231	Deficiency of humoral immunity		Gene associated with the phenotype Deficiency of humoral immunity. PAGER constructed this gene-set from a PheWAS study (Denny, et. al. 2013) by grouping genes to the PheWAS code 279.11. PheWAS codes are based on ICD9 codes and represent a phenotype.	https://www.phewascatalog.org/		G	PAGER-PheWAS	0.97971	0.963284
GOX000019	GOX000354	0.170526	0.499385	CNS infection and poliomyelitis		Gene associated with the phenotype CNS infection and poliomyelitis. PAGER constructed this gene-set from a PheWAS study (Denny, et. al. 2013) by grouping genes to the PheWAS code 324. PheWAS codes are based on ICD9 codes and represent a phenotype.	https://www.phewascatalog.org/		G	PAGER-PheWAS	0.171233	0.601309
GOX000020	GOX000456	0.389734	0.460181	Infection of the eye		Gene associated with the phenotype Infection of the eye. PAGER constructed this gene-set from a PheWAS study (Denny, et. al. 2013) by grouping genes to the PheWAS code 369. PheWAS codes are based on ICD9 codes and represent a phenotype.	https://www.phewascatalog.org/		G	PAGER-PheWAS	0.371429	0.584063
GOX000021	GOX000457	0.635193	0.795265	Eye infection, viral		Gene associated with the phenotype Eye infection, viral. PAGER constructed this gene-set from a PheWAS study (Denny, et. al. 2013) by grouping genes to the PheWAS code 369.2. PheWAS codes are based on ICD9 codes and represent a phenotype.	https://www.phewascatalog.org/		G	PAGER-PheWAS	0.65127	0.861222
MAX000145	MAX000293	0	0.118451	Genes up-regulated in primary fibroblast cell culture point after infection with HCMV (AD169 strain) at 6 h time point that were not up-regulated at the previous time point, 4 h.		The effect of human cytomegalovirus (HCMV) infection on cellular mRNA accumulation was analyzed by gene chip technology. During a 48-h time course after infection of human diploid fibroblasts, 1,425 cellular mRNAs were found to be up-regulated or down-regulated by threefold or greater in at least two consecutive time points. Several classes of genes were prominently affected, including interferon…	http://www.broadinstitute.org/gsea/msigdb/cards/BROWNE_HCMV_INFECTION_6HR_UP		A	PAGER-MSigDB	0	0.206218
MAX000146	MAX000294	0.845638	0.865629	Genes down-regulated in primary fibroblast cell culture point after infection with HCMV (AD169 strain) at 8 h time point that were not down-regulated at the previous time point, 6 h.		The effect of human cytomegalovirus (HCMV) infection on cellular mRNA accumulation was analyzed by gene chip technology. During a 48-h time course after infection of human diploid fibroblasts, 1,425 cellular mRNAs were found to be up-regulated or down-regulated by threefold or greater in at least two consecutive time points. Several classes of genes were prominently affected, including interferon…	http://www.broadinstitute.org/gsea/msigdb/cards/BROWNE_HCMV_INFECTION_8HR_DN		A	PAGER-MSigDB	0.86087	0.919994
MAX000147	MAX000295	0	0.121143	Genes up-regulated in primary fibroblast cell culture point after infection with HCMV (AD169 strain) at 8 h time point that were not up-regulated at the previous time point, 6 h.		The effect of human cytomegalovirus (HCMV) infection on cellular mRNA accumulation was analyzed by gene chip technology. During a 48-h time course after infection of human diploid fibroblasts, 1,425 cellular mRNAs were found to be up-regulated or down-regulated by threefold or greater in at least two consecutive time points. Several classes of genes were prominently affected, including interferon…	http://www.broadinstitute.org/gsea/msigdb/cards/BROWNE_HCMV_INFECTION_8HR_UP		A	PAGER-MSigDB	0	0.192413
MAX000201	MAX000818	0	0.0842664	Genes up-regulated in PCI-35 cells (pancreatic cancer, lack endogenous DUSP6 <a href='http://www.ncbi.nlm.nih.gov/gene/1848'>[GeneID=1848]</a>) upon expression of DUSP6 off an adenoviral vector.		DUSP6/MKP-3, a specific inhibitor of MAPK1/ERK2, frequently loses its expression in primary pancreatic cancer tissues. This evidence suggests that constitutive activation of MAPK1 synergistically induced by frequent mutation of KRAS2 and the loss of function of DUSP6 plays key roles in pancreatic carcinogenesis and progression. By profiling of gene expressions associated with downregulation of MA…	http://www.broadinstitute.org/gsea/msigdb/cards/FURUKAWA_DUSP6_TARGETS_PCI35_UP		A	PAGER-MSigDB	0	0.1296
MAX000253	MAX001645	0.706458	0.868621	Genes regulated in the opposite directions by v-MYB (UP) and c-MYB (DN) variants of CMYB <a href='http://www.ncbi.nlm.nih.gov/gene/4602'>[GeneID=4602]</a> overexpressed in primary monocyte cultures off adenoviral vectors.		The v-Myb oncoprotein encoded by Avian Myeloblastosis Virus is highly oncogenic, induces leukemias in chickens and mice and transforms immature hematopoietic cells in vitro. The v-Myb protein is a mutated and truncated version of c-Myb, a DNA-binding transcription factor expressed in many cell types that is essential for normal hematopoiesis. Previous studies suggested that two types of differenc…	http://www.broadinstitute.org/gsea/msigdb/cards/LIU_TARGETS_OF_VMYB_VS_CMYB_UP		A	PAGER-MSigDB	0.846614	0.973867
MAX000254	MAX001649	0.867495	0.901138	Genes up-regulated in MCF-7 cells (breast cancer) by overexpression of v-MYB oncogenic varian of CMYB <a href='http://www.ncbi.nlm.nih.gov/gene/4602'>[GeneID=4602]</a> off adenovirus vector.		The v-Myb oncoprotein encoded by Avian Myeloblastosis Virus is highly oncogenic, induces leukemias in chickens and mice and transforms immature hematopoietic cells in vitro. The v-Myb protein is a mutated and truncated version of c-Myb, a DNA-binding transcription factor expressed in many cell types that is essential for normal hematopoiesis. Previous studies suggested that two types of differenc…	http://www.broadinstitute.org/gsea/msigdb/cards/LIU_VMYB_TARGETS_UP		A	PAGER-MSigDB	0.849099	0.934663
MAX000256	MAX001711	0.676339	0.95961	Genes up-regulated in SW480 cells (colon cancer with mutated p53 <a href='http://www.ncbi.nlm.nih.gov/gene/7157'>[GeneID=7157]</a>) upon expression of BRCA1 <a href='http://www.ncbi.nlm.nih.gov/gene/672'>[GeneID=672]</a> off an adenovirus vector.		The breast and ovarian cancer susceptibility gene product BRCA1 has been reported to be expressed in a cell cycle-dependent manner; possess transcriptional activity; associate with several proteins, including the p53 tumor suppressor; and play an integral role in certain types of DNA repair. We show here that ectopic expression of BRCA1 using an adenovirus vector (Ad-BRCA1) leads to dephosphoryla…	http://www.broadinstitute.org/gsea/msigdb/cards/MACLACHLAN_BRCA1_TARGETS_UP		A	PAGER-MSigDB	0.681093	0.970576
GOX000022	GOX000461	0.439516	0.619574	Inflammation of the eye		Gene associated with the phenotype Inflammation of the eye. PAGER constructed this gene-set from a PheWAS study (Denny, et. al. 2013) by grouping genes to the PheWAS code 371. PheWAS codes are based on ICD9 codes and represent a phenotype.	https://www.phewascatalog.org/		G	PAGER-PheWAS	0.45283	0.717919
GOX000023	GOX000465	0.483333	0.654492	Inflammation of eyelids		Gene associated with the phenotype Inflammation of eyelids. PAGER constructed this gene-set from a PheWAS study (Denny, et. al. 2013) by grouping genes to the PheWAS code 371.3. PheWAS codes are based on ICD9 codes and represent a phenotype.	https://www.phewascatalog.org/		G	PAGER-PheWAS	0.504817	0.757107
GOX000024	GOX000656	0.396761	0.618323	Acute upper respiratory infections		Gene associated with the phenotype Acute upper respiratory infections. PAGER constructed this gene-set from a PheWAS study (Denny, et. al. 2013) by grouping genes to the PheWAS code 465. PheWAS codes are based on ICD9 codes and represent a phenotype.	https://www.phewascatalog.org/		G	PAGER-PheWAS	0.396963	0.749218
GOX000025	GOX000679	0.587692	0.769316	Viral pneumonia		Gene associated with the phenotype Viral pneumonia. PAGER constructed this gene-set from a PheWAS study (Denny, et. al. 2013) by grouping genes to the PheWAS code 480.2. PheWAS codes are based on ICD9 codes and represent a phenotype.	https://www.phewascatalog.org/		G	PAGER-PheWAS	0.642651	0.862287
GOX000026	GOX000833	0.407547	0.618265	Peritonitis and retroperitoneal infections		Gene associated with the phenotype Peritonitis and retroperitoneal infections. PAGER constructed this gene-set from a PheWAS study (Denny, et. al. 2013) by grouping genes to the PheWAS code 567. PheWAS codes are based on ICD9 codes and represent a phenotype.	https://www.phewascatalog.org/		G	PAGER-PheWAS	0.393346	0.714004
GOX000027	GOX000835	0.818356	0.903758	Peritoneal adhesions (postoperative) (postinfection)		Gene associated with the phenotype Peritoneal adhesions (postoperative) (postinfection). PAGER constructed this gene-set from a PheWAS study (Denny, et. al. 2013) by grouping genes to the PheWAS code 568.1. PheWAS codes are based on ICD9 codes and represent a phenotype.	https://www.phewascatalog.org/		G	PAGER-PheWAS	0.823028	0.930092
GOX000028	GOX000898	0.616633	0.774652	Urinary tract infection		Gene associated with the phenotype Urinary tract infection. PAGER constructed this gene-set from a PheWAS study (Denny, et. al. 2013) by grouping genes to the PheWAS code 591. PheWAS codes are based on ICD9 codes and represent a phenotype.	https://www.phewascatalog.org/		G	PAGER-PheWAS	0.713115	0.866065
GOX000029	GOX000970	0.948431	0.939311	Pelvic peritoneal adhesions, female (postoperative) (postinfection)		Gene associated with the phenotype Pelvic peritoneal adhesions, female (postoperative) (postinfection). PAGER constructed this gene-set from a PheWAS study (Denny, et. al. 2013) by grouping genes to the PheWAS code 614.1. PheWAS codes are based on ICD9 codes and represent a phenotype.	https://www.phewascatalog.org/		G	PAGER-PheWAS
GOX000030	GOX001029	0.635438	0.778898	Other local infections of skin and subcutaneous tissue		Gene associated with the phenotype Other local infections of skin and subcutaneous tissue. PAGER constructed this gene-set from a PheWAS study (Denny, et. al. 2013) by grouping genes to the PheWAS code 686. PheWAS codes are based on ICD9 codes and represent a phenotype.	https://www.phewascatalog.org/		G	PAGER-PheWAS	0.6614	0.850089
GOX000031	GOX001034	0.176591	0.446146	Unspecified local infection of skin and subcutaneous tissue		Gene associated with the phenotype Unspecified local infection of skin and subcutaneous tissue. PAGER constructed this gene-set from a PheWAS study (Denny, et. al. 2013) by grouping genes to the PheWAS code 686.9. PheWAS codes are based on ICD9 codes and represent a phenotype.	https://www.phewascatalog.org/		G	PAGER-PheWAS	0.226545	0.645263
GOX000032	GOX001103	0.89605	0.948335	Arthropathy associated with infections		Gene associated with the phenotype Arthropathy associated with infections. PAGER constructed this gene-set from a PheWAS study (Denny, et. al. 2013) by grouping genes to the PheWAS code 711. PheWAS codes are based on ICD9 codes and represent a phenotype.	https://www.phewascatalog.org/		G	PAGER-PheWAS	0.900222	0.965836
GOX000033	GOX001314	0.315151	0.570055	Posttraumatic wound infection		Gene associated with the phenotype Posttraumatic wound infection. PAGER constructed this gene-set from a PheWAS study (Denny, et. al. 2013) by grouping genes to the PheWAS code 876. PheWAS codes are based on ICD9 codes and represent a phenotype.	https://www.phewascatalog.org/		G	PAGER-PheWAS	0.298354	0.684847
MAX000818	MAX002508	0	0.0148302	Genes up-regulated in five primary endothelial cell types (lung, aortic, iliac, dermal, and colon) by TNF <a href='http://www.ncbi.nlm.nih.gov/gene/7124'>[GeneID=7124]</a>.		To investigate the potential molecular mediators of tissue-specific recruitment, we explored the influence of different cytokine challenges on gene expression regulation in five primary endothelial cells (ECs), representing two different phenotypes: iliac artery and aortic (macrovascular); lung, colon and dermal (microvascular). We challenged ECs with cytokines that elicit different patterns of i…	http://www.broadinstitute.org/gsea/msigdb/cards/SANA_TNF_SIGNALING_UP		A	PAGER-MSigDB	0	0.0224876	C
MAX000202	MAX000889	0.0995671	0.196835	Genes down-pregulated by dsRNA in GRE cells (glioma; no interferon system).		Double-stranded (ds) RNA, a common component of virus-infected cells, is a potent inducer of the type I interferon and other cellular genes. For identifying the full repertoire of human dsRNA-regulated genes, a cDNA microarray hybridization screening was conducted using mRNA from dsRNA-treated GRE cells. Because these cells lack all type I interferon genes, the possibility of gene induction by au…	http://www.broadinstitute.org/gsea/msigdb/cards/GEISS_RESPONSE_TO_DSRNA_DN		A	PAGER-MSigDB	0.059867	0.30079
FEX001677	FEX006022	0	0.0260485	GSE7548 NAIVE VS DAY7 PCC IMMUNIZATION CD4 TCELL DN	relevant (immune)	Gene sets that represent cell states and perturbations within the immune system for GSE7548_NAIVE_VS_DAY7_PCC_IMMUNIZATION_CD4_TCELL_DN. The signatures were generated by manual curation of published studies in human and mouse immunology. For each study, pairwise comparisons of relevant classes were made and genes ranked by mutual information. Gene sets correspond to top or bottom genes (FDR < 0.2…	http://www.broadinstitute.org/gsea/msigdb/cards/GSE7548_NAIVE_VS_DAY7_PCC_IMMUNIZATION_CD4_TCELL_DN	26795250	G	PAGER-MSigDB	0	0.052551	B1
MAX000204	MAX000939	0.426941	0.689585	Genes down-regulated in BJAB cell line (B lymphocyte) after expression of the viral microRNA miR-K12-11 which functions as an ortholog of cellular MIR155 <a href='http://www.ncbi.nlm.nih.gov/gene/406947'>[GeneID=406947]</a>.		All metazoan eukaryotes express microRNAs (miRNAs), roughly 22-nucleotide regulatory RNAs that can repress the expression of messenger RNAs bearing complementary sequences. Several DNA viruses also express miRNAs in infected cells, suggesting a role in viral replication and pathogenesis. Although specific viral miRNAs have been shown to autoregulate viral mRNAs or downregulate cellular mRNAs, the…	http://www.broadinstitute.org/gsea/msigdb/cards/GOTTWEIN_TARGETS_OF_KSHV_MIR_K12_11		A	PAGER-MSigDB	0.665948	0.8392
MAX000257	MAX001723	0.94831	0.966768	Genes down-regulated in corneal fibroblasts after treatment with IL1A <a href='http://www.ncbi.nlm.nih.gov/gene/3552'>[GeneID=3552]</a>.		PURPOSE: To identify changes in gene expression in human corneal fibroblasts after exposure to interleukin-1alpha. METHODS: RNA was isolated from cultured human corneal fibroblasts after treatment with interleukin-1alpha and subjected to DNA microarray analysis. Changes in gene expression were determined by comparison with untreated cells in three independent experiments after a Bayesian statisti…	http://www.broadinstitute.org/gsea/msigdb/cards/MAHAJAN_RESPONSE_TO_IL1A_DN		A	PAGER-MSigDB	0.904082	0.966122
FEX003329	FEX004624	0	0.0153602	GSE2706 UNSTIM VS 2H LPS DC DN		Gene sets that represent cell states and perturbations within the immune system for GSE2706_UNSTIM_VS_2H_LPS_DC_DN. The signatures were generated by manual curation of published studies in human and mouse immunology. For each study, pairwise comparisons of relevant classes were made and genes ranked by mutual information. Gene sets correspond to top or bottom genes (FDR < 0.25 or maximum of 200 g…	http://www.broadinstitute.org/gsea/msigdb/cards/GSE2706_UNSTIM_VS_2H_LPS_DC_DN	26795250	G	PAGER-MSigDB	0	0.0195516	C
MAX000260	MAX001732	0	0.131302	Genes up-regulated in response to both hypoxia and overexpression of an active form of HIF1A <a href='http://www.ncbi.nlm.nih.gov/gene/3091'>[GeneID=3091]</a>.		Hypoxia-inducible factor 1 (HIF-1) activates transcription of genes encoding angiogenic growth factors, which are secreted by hypoxic cells and stimulate endothelial cells, leading to angiogenesis. To determine whether HIF-1 also mediates cell-autonomous responses to hypoxia, we have compared gene expression profiles in arterial endothelial cells cultured under nonhypoxic versus hypoxic condition…	http://www.broadinstitute.org/gsea/msigdb/cards/MANALO_HYPOXIA_UP		A	PAGER-MSigDB	0	0.20301
MAX000102	MAX000040	0.203947	0.5121	Genes up-regulated in WE17/10 cells (CD4+ <a href='http://www.ncbi.nlm.nih.gov/gene/920'>[GeneID=920]</a> T lymphocytes) infected by HTLV1 (and thus displaying low CD7 <a href='http://www.ncbi.nlm.nih.gov/gene/924'>[GeneID=924]</a>) compared to the uninfected (i.e., CD7+) cells.		Adult T-cell leukemia/lymphoma (ATLL) is a malignancy slowly emerging from human T-cell leukemia virus type 1 (HTLV-I)-infected mature CD4(+) T-cells. To characterize the molecular modifications induced by HTLV-I infection, we compared HTLV-I-infected WE17/10 cells with control cells, using micro-arrays. Many calcium-related genes were progressively downmodulated over a period of 2 years. Infecte…	http://www.broadinstitute.org/gsea/msigdb/cards/AKL_HTLV1_INFECTION_UP		A	PAGER-MSigDB	0.258772	0.686341
MAX000104	MAX000094	0.355967	0.548082	Genes down-regulated in glomeruli of kidneys from patients with diabetic nephropathy (type 2 diabetes mellitus).		BACKGROUND: Diabetic nephropathy (DN) is a frequent complication in patients with diabetes mellitus. To find improved intervention strategies in this disease, it is necessary to investigate the molecular mechanisms involved. To obtain more insight into processes that lead to DN, messenger RNA expression profiles of diabetic glomeruli and glomeruli from healthy individuals were compared. METHODS: …	http://www.broadinstitute.org/gsea/msigdb/cards/BAELDE_DIABETIC_NEPHROPATHY_DN		A	PAGER-MSigDB	0.368764	0.677379
MAX000406	MAX003382	0	0.015879	Up-regulated at 8 h following infection of primary human foreskin fibroblasts with CMV		Mechanistic insights to viral replication and pathogenesis generally have come from the analysis of viral gene products, either by studying their biochemical activities and interactions individually or by creating mutant viruses and analyzing their phenotype. Now it is possible to identify and catalog the host cell genes whose mRNA levels change in response to a pathogen. We have used DNA array t…	http://www.broadinstitute.org/gsea/msigdb/cards/ZHU_CMV_8_HR_UP		A	PAGER-MSigDB	0	0.0166869	C
MAX000207	MAX000978	0.0217391	0.107939	Genes up-regulated in Jurkat cells (T lymphocyte) by expression of a constitutively active form of IRF3 <a href='http://www.ncbi.nlm.nih.gov/gene/3661'>[GeneID=3661]</a>.		Ubiquitously expressed interferon regulatory factor 3 (IRF-3) is directly activated after virus infection and functions as a key activator of the immediate-early alpha/beta interferon (IFN) genes, as well as the RANTES chemokine gene. In the present study, a tetracycline-inducible expression system expressing a constitutively active form of IRF-3 (IRF-3 5D) was combined with DNA microarray analys…	http://www.broadinstitute.org/gsea/msigdb/cards/GRANDVAUX_IRF3_TARGETS_UP		A	PAGER-MSigDB	0.0123203	0.182508
MAX000261	MAX001755	0.393638	0.629545	Non-histone proteins that are acetylated.		The path to the discovery of suberoylanilide hydroxamic acid (SAHA, vorinostat) began over three decades ago with our studies designed to understand why dimethylsulfoxide causes terminal differentiation of the virus-transformed cells, murine erythroleukemia cells. SAHA can cause growth arrest and death of a broad variety of transformed cells both in vitro and in vivo at concentrations that have l…	http://www.broadinstitute.org/gsea/msigdb/cards/MARKS_ACETYLATED_NON_HISTONE_PROTEINS		A	PAGER-MSigDB	0.383621	0.73538
MAX000262	MAX001756	0	0.0858713	Genes whose transcription is down-regulated by histone deacetylase inhibitors.		The path to the discovery of suberoylanilide hydroxamic acid (SAHA, vorinostat) began over three decades ago with our studies designed to understand why dimethylsulfoxide causes terminal differentiation of the virus-transformed cells, murine erythroleukemia cells. SAHA can cause growth arrest and death of a broad variety of transformed cells both in vitro and in vivo at concentrations that have l…	http://www.broadinstitute.org/gsea/msigdb/cards/MARKS_HDAC_TARGETS_DN		A	PAGER-MSigDB	0	0.132008
MAX000105	MAX000095	0.843458	0.924509	Genes up-regulated in glomeruli of kidneys from patients with diabetic nephropathy (type 2 diabetes mellitus).		BACKGROUND: Diabetic nephropathy (DN) is a frequent complication in patients with diabetes mellitus. To find improved intervention strategies in this disease, it is necessary to investigate the molecular mechanisms involved. To obtain more insight into processes that lead to DN, messenger RNA expression profiles of diabetic glomeruli and glomeruli from healthy individuals were compared. METHODS: …	http://www.broadinstitute.org/gsea/msigdb/cards/BAELDE_DIABETIC_NEPHROPATHY_UP		A	PAGER-MSigDB	0.861905	0.956847
MAX000157	MAX000423	0.608961	0.774504	Genes down-regulated in CD4+ <a href='http://www.ncbi.nlm.nih.gov/gene/920'>[GeneID=920]</a> T lymphocytes after stimulation with prostaglandin E2 <a href='http://pubchem.ncbi.nlm.nih.gov/summary/summary.cgi?cid=5280360'>[PubChem=5280360]</a>.		Many tumors, including Hodgkin's lymphoma, are associated with decreased cellular immunity and elevated levels of prostaglandin E(2) (PGE(2)), a known inhibitor of CD4+ T cell activation, suggested to be involved in immune deviation in cancer. To address the molecular mechanisms tumor-derived PGE(2) might have on primary human CD4+ T cells, we used a whole genome-based transcriptional approach an…	http://www.broadinstitute.org/gsea/msigdb/cards/CHEMNITZ_RESPONSE_TO_PROSTAGLANDIN_E2_DN		A	PAGER-MSigDB	0.59205	0.8271
MAX000212	MAX001076	0.334661	0.53107	Genes up-regulated in ALAB cells (breast cancer) upon reintroduction of SMARCA4 <a href='http://www.ncbi.nlm.nih.gov/gene/6597'>[GeneID=6597]</a> expressed off adenoviral vector.		Human BRG1, a subunit of the Swi/Snf chromatin remodeling apparatus, has been implicated in regulation of cellular proliferation and is a candidate tumor suppressor. Reintroduction of BRG1 into a breast tumor cell line, ALAB, carrying a defined mutation in the BRG1 gene, induced growth arrest. Gene expression data revealed that the arrest may in part be accounted for by down-regulation of select …	http://www.broadinstitute.org/gsea/msigdb/cards/HENDRICKS_SMARCA4_TARGETS_UP		A	PAGER-MSigDB	0.399586	0.682018
FEX000087	FEX003376	0.0189076	0.147412	Viral Delpuech02 38genes		Table 3 Genes specifically regulated in HBV- or HCV-related HCCs*	https://www.genesigdb.org/genesigdb/signaturedetail.jsp?signatureId=11973655-Table3	11973655	G	PAGER-GeneSigDB	0.0247191	0.256419
MAX000159	MAX000455	0.027248	0.183956	Top 200 marker genes down-regulated in the 'CTNNB1' subclass of hepatocellular carcinoma (HCC); characterized by activated CTNNB1 <a href='http://www.ncbi.nlm.nih.gov/gene/1499'>[GeneID=1499]</a>.		Hepatocellular carcinomas represent the third leading cause of cancer-related deaths worldwide. The vast majority of cases arise in the context of chronic liver injury due to hepatitis B virus or hepatitis C virus infection. To identify genetic mechanisms of hepatocarcinogenesis, we characterized copy number alterations and gene expression profiles from the same set of tumors associated with hepa…	http://www.broadinstitute.org/gsea/msigdb/cards/CHIANG_LIVER_CANCER_SUBCLASS_CTNNB1_DN		A	PAGER-MSigDB	0.0537313	0.257846
MAX000214	MAX001100	0.0385439	0.0919312	Genes directly up-regulated by CD44 <a href='http://www.ncbi.nlm.nih.gov/gene/960'>[GeneID=960]</a> stimulation of B lymphocytes.		A number of studies have implicated a role for the cell surface glycoprotein CD44 in several biologic events, such as lymphopoiesis, homing, lymphocyte activation, and apoptosis. We have earlier reported that signaling via CD44 on naive B cells in addition to B-cell receptor (BCR) and CD40 engagement generated a germinal center-like phenotype. To further characterize the global role of CD44 in B …	http://www.broadinstitute.org/gsea/msigdb/cards/HOEGERKORP_CD44_TARGETS_DIRECT_UP		A	PAGER-MSigDB	0.033543	0.151635
MAX000215	MAX001101	0.0833333	0.472064	Genes temporally down-regulated by CD44 <a href='http://www.ncbi.nlm.nih.gov/gene/960'>[GeneID=960]</a> stimulation of B lymphocytes.		A number of studies have implicated a role for the cell surface glycoprotein CD44 in several biologic events, such as lymphopoiesis, homing, lymphocyte activation, and apoptosis. We have earlier reported that signaling via CD44 on naive B cells in addition to B-cell receptor (BCR) and CD40 engagement generated a germinal center-like phenotype. To further characterize the global role of CD44 in B …	http://www.broadinstitute.org/gsea/msigdb/cards/HOEGERKORP_CD44_TARGETS_TEMPORAL_DN		A	PAGER-MSigDB	0.0611702	0.588581
MAX000270	MAX002012	0.0215517	0.0845452	Selected genes up-regulated in WT-A10 cells (gastric epithelium) expressing the H. pilori virulence gene CagA.		Infection with Helicobacter pylori cagA-positive strains is associated with gastric adenocarcinoma. Intestinal metaplasia is a precancerous lesion of the stomach characterized by transdifferentiation of the gastric mucosa to an intestinal phenotype. The H. pylori cagA gene product, CagA, is delivered into gastric epithelial cells, where it undergoes tyrosine phosphorylation by Src family kinases.…	http://www.broadinstitute.org/gsea/msigdb/cards/MURATA_VIRULENCE_OF_H_PILORI		A	PAGER-MSigDB	0.0831643	0.206471
MAX000111	MAX000197	0.753036	0.836369	Genes up-regulated in patients at the incipient stage of Alzheimer's disease.		The pathogenesis of incipient Alzheimer's disease (AD) has been resistant to analysis because of the complexity of AD and the overlap of its early-stage markers with normal aging. Gene microarrays provide new tools for addressing complexity because they allow overviews of the simultaneous activity of multiple cellular pathways. However, microarray data interpretation is often hindered by low stat…	http://www.broadinstitute.org/gsea/msigdb/cards/BLALOCK_ALZHEIMERS_DISEASE_INCIPIENT_UP		A	PAGER-MSigDB	0.668817	0.871706
MAX000113	MAX000204	0	0.183589	Genes down-regulated in B lymphocytes from patients with primary immunodefiency syndrom.		Lysosome-related organelles have versatile functions, including protein and lipid degradation, signal transduction and protein secretion. The molecular elucidation of rare congenital diseases affecting endosomal-lysosomal biogenesis has given insights into physiological functions of the innate and adaptive immune system. Here, we describe a previously unknown human primary immunodeficiency disord…	http://www.broadinstitute.org/gsea/msigdb/cards/BOHN_PRIMARY_IMMUNODEFICIENCY_SYNDROM_DN		A	PAGER-MSigDB	0	0.278375
MAX000162	MAX000458	0.0820399	0.103833	All marker genes up-regulated in the 'interferon' subclass of hepatocellular carcinoma (HCC).		Hepatocellular carcinomas represent the third leading cause of cancer-related deaths worldwide. The vast majority of cases arise in the context of chronic liver injury due to hepatitis B virus or hepatitis C virus infection. To identify genetic mechanisms of hepatocarcinogenesis, we characterized copy number alterations and gene expression profiles from the same set of tumors associated with hepa…	http://www.broadinstitute.org/gsea/msigdb/cards/CHIANG_LIVER_CANCER_SUBCLASS_INTERFERON_UP		A	PAGER-MSigDB	0.114035	0.2304
MAX000163	MAX000459	0.408998	0.53441	Marker genes down-regulated in the 'chromosome 7 polysomy' subclass of hepatocellular carcinoma (HCC); characterized by polysomy of chromosome 7 and by a lack of gains of chromosome 8q.		Hepatocellular carcinomas represent the third leading cause of cancer-related deaths worldwide. The vast majority of cases arise in the context of chronic liver injury due to hepatitis B virus or hepatitis C virus infection. To identify genetic mechanisms of hepatocarcinogenesis, we characterized copy number alterations and gene expression profiles from the same set of tumors associated with hepa…	http://www.broadinstitute.org/gsea/msigdb/cards/CHIANG_LIVER_CANCER_SUBCLASS_POLYSOMY7_DN		A	PAGER-MSigDB	0.401261	0.659552
MAX000218	MAX001147	0.137996	0.264395	Genes up-regulated in primary endothelial cells (HUVEC) after knockdown of WTAP <a href='http://www.ncbi.nlm.nih.gov/gene/9589'>[GeneID=9589]</a> by RNAi.		Wilms' tumor 1-associating protein (WTAP) has been reported to be a ubiquitously expressed nuclear protein. Although a relation to splicing factors has been postulated, its actual physiological function still remains to be elucidated. To investigate the role of WTAP, we generated WTAP-knockout mice and performed small interfering RNA (siRNA)-mediated knockdown analyses in primary cultured cells. …	http://www.broadinstitute.org/gsea/msigdb/cards/HORIUCHI_WTAP_TARGETS_UP		A	PAGER-MSigDB	0.101961	0.357262
MAX000219	MAX001201	0.510453	0.606469	Genes down-regulated during transition from G1 (well differentiated tumor, infected with HCV) to G2 (moderately differentiated tumor, infected with HCV) in the development of hepatocellular carcinoma.		Using high-density oligonucleotide array, we comprehensively analyzed expression levels of 12600 genes in 50 hepatocellular carcinoma (HCC) samples with positive hepatitis C virus (HCV) serology (well (G1), moderately (G2), and poorly (G3) differentiated tumors) and 11 non-tumorous livers (L1 and L0) with and without HCV infection. We searched for discriminatory genes of transition (L0 vs. L1, L1…	http://www.broadinstitute.org/gsea/msigdb/cards/IIZUKA_LIVER_CANCER_PROGRESSION_G1_G2_DN		A	PAGER-MSigDB	0.465704	0.701793
MAX000115	MAX000219	0.767221	0.887074	Genes representing epithelial differentiation module in sputum during asthma exacerbations.		Asthma exacerbations are associated with subsequent deficits in lung function. Here, we tested the hypothesis that a specific pattern of inflammatory responses during acute exacerbations may be associated with chronic airway obstruction. Gene coexpression networks were characterized in induced sputum obtained during an acute exacerbation, from asthmatic children with or without chronic airflow li…	http://www.broadinstitute.org/gsea/msigdb/cards/BOSCO_EPITHELIAL_DIFFERENTIATION_MODULE		A	PAGER-MSigDB	0.753425	0.935139
MAX000116	MAX000220	0	0.0518116	Genes representing interferon-induced antiviral module in sputum during asthma exacerbations.		Asthma exacerbations are associated with subsequent deficits in lung function. Here, we tested the hypothesis that a specific pattern of inflammatory responses during acute exacerbations may be associated with chronic airway obstruction. Gene coexpression networks were characterized in induced sputum obtained during an acute exacerbation, from asthmatic children with or without chronic airflow li…	http://www.broadinstitute.org/gsea/msigdb/cards/BOSCO_INTERFERON_INDUCED_ANTIVIRAL_MODULE		A	PAGER-MSigDB	0	0.0750169
MAX000117	MAX000221	0.586797	0.771051	Genes representing Th1 / cytotoxic module in sputum during asthma exacerbations.		Asthma exacerbations are associated with subsequent deficits in lung function. Here, we tested the hypothesis that a specific pattern of inflammatory responses during acute exacerbations may be associated with chronic airway obstruction. Gene coexpression networks were characterized in induced sputum obtained during an acute exacerbation, from asthmatic children with or without chronic airflow li…	http://www.broadinstitute.org/gsea/msigdb/cards/BOSCO_TH1_CYTOTOXIC_MODULE		A	PAGER-MSigDB	0.659039	0.856688
MAX000224	MAX001206	0.180645	0.414457	Genes up-regulated during transition from L0 (non-tumor, not infected with HCV) to L1 (non-tumor, infected with HCV) in the development of hepatocellular carcinoma.		Using high-density oligonucleotide array, we comprehensively analyzed expression levels of 12600 genes in 50 hepatocellular carcinoma (HCC) samples with positive hepatitis C virus (HCV) serology (well (G1), moderately (G2), and poorly (G3) differentiated tumors) and 11 non-tumorous livers (L1 and L0) with and without HCV infection. We searched for discriminatory genes of transition (L0 vs. L1, L1…	http://www.broadinstitute.org/gsea/msigdb/cards/IIZUKA_LIVER_CANCER_PROGRESSION_L0_L1_UP		A	PAGER-MSigDB	0.163136	0.550284
FAX000089	FAX001247	0	0.0266852	Genes down-regulated in comparison of polysome bound (translated) mRNA before and 16 h after LPS (TLR4 agonist) stimulation.	relevant (immune/pathogen)	Dendritic cells (DCs) are the sentinels of the mammalian immune system and they undergo a complex maturation process mediated by activation upon pathogen detection. Recent studies described the analysis of activated DCs by transcriptional profiling, but translation regulation was never taken in account. Therefore, the nature of the mRNAs being translated at various stages of DC activation was det…	http://www.broadinstitute.org/gsea/msigdb/cards/GSE14000_UNSTIM_VS_16H_LPS_DC_TRANSLATED_RNA_DN		A	PAGER-MSigDB	0	0.0576883	B1
MAX000513	MAX000726	0	0.0158888	Cluster 1: interferon, T and B lymphocyte genes clustered together across breast cancer samples.		Previous microarray studies on breast cancer identified multiple tumour classes, of which the most prominent, named luminal and basal, differ in expression of the oestrogen receptor alpha gene (ER). We report here the identification of a group of breast tumours with increased androgen signalling and a 'molecular apocrine' gene expression profile. Tumour samples from 49 patients with large operabl…	http://www.broadinstitute.org/gsea/msigdb/cards/FARMER_BREAST_CANCER_CLUSTER_1		A	PAGER-MSigDB	0	0.0125878	C
MAX000168	MAX000464	0	0.362993	Marker genes up-regulated in the 'unannotated' subclass of hepatocellular carcinoma (HCC) samples.		Hepatocellular carcinomas represent the third leading cause of cancer-related deaths worldwide. The vast majority of cases arise in the context of chronic liver injury due to hepatitis B virus or hepatitis C virus infection. To identify genetic mechanisms of hepatocarcinogenesis, we characterized copy number alterations and gene expression profiles from the same set of tumors associated with hepa…	http://www.broadinstitute.org/gsea/msigdb/cards/CHIANG_LIVER_CANCER_SUBCLASS_UNANNOTATED_UP		A	PAGER-MSigDB	0	0.464776
MAX000278	MAX002020	0.259259	0.386092	Amplification hot spot 17: colocalized fragile sites and cancer genes in the 1q11-q44 region.		DNA copy number amplifications activate oncogenes and are hallmarks of nearly all advanced tumors. Amplified genes represent attractive targets for therapy, diagnostics and prognostics. To investigate DNA amplifications in different neoplasms, we performed a bibliomics survey using 838 published chromosomal comparative genomic hybridization studies and collected amplification data at chromosome b…	http://www.broadinstitute.org/gsea/msigdb/cards/MYLLYKANGAS_AMPLIFICATION_HOT_SPOT_17		A	PAGER-MSigDB	0.323944	0.561885
MAX000121	MAX000269	0.0616302	0.431002	Genes up-regulated in primary fibroblast cell culture after infection with HCMV (AD169 strain) at 10 h time point that were not up-regulated at the previous time point, 8 h.		The effect of human cytomegalovirus (HCMV) infection on cellular mRNA accumulation was analyzed by gene chip technology. During a 48-h time course after infection of human diploid fibroblasts, 1,425 cellular mRNAs were found to be up-regulated or down-regulated by threefold or greater in at least two consecutive time points. Several classes of genes were prominently affected, including interferon…	http://www.broadinstitute.org/gsea/msigdb/cards/BROWNE_HCMV_INFECTION_10HR_UP		A	PAGER-MSigDB	0.059448	0.561922
MAX000123	MAX000271	0.0167015	0.135592	Genes up-regulated in primary fibroblast cell culture after infection with HCMV (AD169 strain) at 12 h time point that were not up-regulated at the previous time point, 10 h.		The effect of human cytomegalovirus (HCMV) infection on cellular mRNA accumulation was analyzed by gene chip technology. During a 48-h time course after infection of human diploid fibroblasts, 1,425 cellular mRNAs were found to be up-regulated or down-regulated by threefold or greater in at least two consecutive time points. Several classes of genes were prominently affected, including interferon…	http://www.broadinstitute.org/gsea/msigdb/cards/BROWNE_HCMV_INFECTION_12HR_UP		A	PAGER-MSigDB	0.014862	0.19911
MAX000172	MAX000565	0.958937	0.856366	Genes down-regulated in non-spontaneously immortalizing (NSI) primary breast cancer tumor cultures upon expression of TERT <a href='http://www.ncbi.nlm.nih.gov/gene/7015'>[GeneID=7015]</a> off a retroviral vector.		An improved understanding of cell immortalization and its manifestation in clinical tumors could facilitate novel therapeutic approaches. However, only rare tumor cells, which maintain telomerase expression in vitro, immortalize spontaneously. By expression-profiling analyses of limited-life primary breast tumor cultures pre- and post-hTERT transduction, and spontaneously immortalized breast canc…	http://www.broadinstitute.org/gsea/msigdb/cards/DAIRKEE_TERT_TARGETS_DN		A	PAGER-MSigDB	0.947368	0.900672
MAX000174	MAX000567	0.649038	0.861798	Top genes up-regulated in HEK293 cells (fibroblast) in response to trichostatin A (TSA) [PubChemID=5562].		A hallmark of vertebrate genes is that actively transcribed genes are hypomethylated in critical regulatory sequences. However, the mechanisms that link gene transcription and DNA hypomethylation are unclear. Using a trichostatin A (TSA)-induced replication-independent demethylation assay with HEK 293 cells, we show that RNA transcription is required for DNA demethylation. Histone acetylation pre…	http://www.broadinstitute.org/gsea/msigdb/cards/DALESSIO_TSA_RESPONSE		A	PAGER-MSigDB	0.665865	0.906182
FEX000258	FEX008330	0.0731707	0.210056	GSE45365 HEALTHY VS MCMV INFECTION CD8A DC DN		Gene sets that represent cell states and perturbations within the immune system for GSE45365_HEALTHY_VS_MCMV_INFECTION_CD8A_DC_DN. The signatures were generated by manual curation of published studies in human and mouse immunology. For each study, pairwise comparisons of relevant classes were made and genes ranked by mutual information. Gene sets correspond to top or bottom genes (FDR < 0.25 or m…	http://www.broadinstitute.org/gsea/msigdb/cards/GSE45365_HEALTHY_VS_MCMV_INFECTION_CD8A_DC_DN	26795250	G	PAGER-MSigDB	0.0761671	0.356928
FEX000260	FEX008332	0.10049	0.186689	GSE45365 HEALTHY VS MCMV INFECTION CD8A DC IFNAR KO DN		Gene sets that represent cell states and perturbations within the immune system for GSE45365_HEALTHY_VS_MCMV_INFECTION_CD8A_DC_IFNAR_KO_DN. The signatures were generated by manual curation of published studies in human and mouse immunology. For each study, pairwise comparisons of relevant classes were made and genes ranked by mutual information. Gene sets correspond to top or bottom genes (FDR < …	http://www.broadinstitute.org/gsea/msigdb/cards/GSE45365_HEALTHY_VS_MCMV_INFECTION_CD8A_DC_IFNAR_KO_DN	26795250	G	PAGER-MSigDB	0.123543	0.339163
FEX000261	FEX008335	0.772936	0.875116	GSE45365 WT VS IFNAR KO CD11B DC MCMV INFECTION UP		Gene sets that represent cell states and perturbations within the immune system for GSE45365_WT_VS_IFNAR_KO_CD11B_DC_MCMV_INFECTION_UP. The signatures were generated by manual curation of published studies in human and mouse immunology. For each study, pairwise comparisons of relevant classes were made and genes ranked by mutual information. Gene sets correspond to top or bottom genes (FDR < 0.25…	http://www.broadinstitute.org/gsea/msigdb/cards/GSE45365_WT_VS_IFNAR_KO_CD11B_DC_MCMV_INFECTION_UP	26795250	G	PAGER-MSigDB	0.756637	0.912454
FEX000263	FEX008337	0.692153	0.836481	GSE45365 HEALTHY VS MCMV INFECTION CD11B DC UP		Gene sets that represent cell states and perturbations within the immune system for GSE45365_HEALTHY_VS_MCMV_INFECTION_CD11B_DC_UP. The signatures were generated by manual curation of published studies in human and mouse immunology. For each study, pairwise comparisons of relevant classes were made and genes ranked by mutual information. Gene sets correspond to top or bottom genes (FDR < 0.25 or …	http://www.broadinstitute.org/gsea/msigdb/cards/GSE45365_HEALTHY_VS_MCMV_INFECTION_CD11B_DC_UP	26795250	G	PAGER-MSigDB	0.76652	0.906121
FAX000121	FAX001857	0.710638	0.777535	Genes up-regulated in comparison of control conventional dendritic cells (cDC) at 0 h versus cDCs infected with Newcastle disease virus (NDV) at 1 h.		The dendritic cell (DC) is a master regulator of immune responses. Pathogenic viruses subvert normal immune function in DCs through the expression of immune antagonists. Understanding how these antagonists interact with the host immune system requires knowledge of the underlying genetic regulatory network that operates during an uninhibited antiviral response. In order to isolate and identify thi…	http://www.broadinstitute.org/gsea/msigdb/cards/GSE18791_CTRL_VS_NEWCASTLE_VIRUS_DC_1H_UP		A	PAGER-MSigDB	0.648526	0.829725
FAX000122	FAX001858	0.101093	0.298392	Genes down-regulated in comparison of control conventional dendritic cells (cDC) at 0 h versus cDCs infected with Newcastle disease virus (NDV) at 1 h.		The dendritic cell (DC) is a master regulator of immune responses. Pathogenic viruses subvert normal immune function in DCs through the expression of immune antagonists. Understanding how these antagonists interact with the host immune system requires knowledge of the underlying genetic regulatory network that operates during an uninhibited antiviral response. In order to isolate and identify thi…	http://www.broadinstitute.org/gsea/msigdb/cards/GSE18791_CTRL_VS_NEWCASTLE_VIRUS_DC_2H_DN		A	PAGER-MSigDB	0.167959	0.456956
FAX000198	FAX002462	0.693252	0.778846	Genes down-regulated in comparison of dendritic cells (DC) exposed to 50 worms/well B. malayi versus those exposed to 5 worms/well B. malayi.		Monocyte-derived dendritic cells (DC) and macrophages (MI|) generated in vitro from the same individual blood donors were exposed to five different pathogens, and gene expression profiles were assessed by microarray analysis. Responses to Mycobacterium tuberculosis and to phylogenetically distinct protozoan (Leishmania major, L. donovani, Toxoplasma gondii) and helminth (Brugia malayi) parasites …	http://www.broadinstitute.org/gsea/msigdb/cards/GSE360_HIGH_VS_LOW_DOSE_B_MALAYI_DC_DN		A	PAGER-MSigDB	0.691304	0.85009
FAX000200	FAX002464	0.403846	0.695109	Genes down-regulated in comparison of macrophages exposed to 50 worms/well B. malayi versus those exposed to 5 worms/well B. malayi.		Monocyte-derived dendritic cells (DC) and macrophages (MI|) generated in vitro from the same individual blood donors were exposed to five different pathogens, and gene expression profiles were assessed by microarray analysis. Responses to Mycobacterium tuberculosis and to phylogenetically distinct protozoan (Leishmania major, L. donovani, Toxoplasma gondii) and helminth (Brugia malayi) parasites …	http://www.broadinstitute.org/gsea/msigdb/cards/GSE360_HIGH_VS_LOW_DOSE_B_MALAYI_MAC_DN		A	PAGER-MSigDB	0.448916	0.788763
FAX000201	FAX002465	0.225673	0.524672	Genes up-regulated in comparison of macrophages exposed to 50 worms/well B. malayi versus those exposed to 5 worms/well B. malayi.		Monocyte-derived dendritic cells (DC) and macrophages (MI|) generated in vitro from the same individual blood donors were exposed to five different pathogens, and gene expression profiles were assessed by microarray analysis. Responses to Mycobacterium tuberculosis and to phylogenetically distinct protozoan (Leishmania major, L. donovani, Toxoplasma gondii) and helminth (Brugia malayi) parasites …	http://www.broadinstitute.org/gsea/msigdb/cards/GSE360_HIGH_VS_LOW_DOSE_B_MALAYI_MAC_UP		A	PAGER-MSigDB	0.235546	0.659609
FEX001367	FEX005392	0	0.0159378	GSE9988 ANTI TREM1 VS LOW LPS MONOCYTE DN		Gene sets that represent cell states and perturbations within the immune system for GSE9988_ANTI_TREM1_VS_LOW_LPS_MONOCYTE_DN. The signatures were generated by manual curation of published studies in human and mouse immunology. For each study, pairwise comparisons of relevant classes were made and genes ranked by mutual information. Gene sets correspond to top or bottom genes (FDR < 0.25 or maxim…	http://www.broadinstitute.org/gsea/msigdb/cards/GSE9988_ANTI_TREM1_VS_LOW_LPS_MONOCYTE_DN	26795250	G	PAGER-MSigDB	0	0.0225406	C
FAX000204	FAX002468	0.0195122	0.237594	Genes down-regulated in comparison of macrophages exposed to 5 worms/well B. malayi versus macrophages exposed to M. tuberculosis.		Monocyte-derived dendritic cells (DC) and macrophages (MI|) generated in vitro from the same individual blood donors were exposed to five different pathogens, and gene expression profiles were assessed by microarray analysis. Responses to Mycobacterium tuberculosis and to phylogenetically distinct protozoan (Leishmania major, L. donovani, Toxoplasma gondii) and helminth (Brugia malayi) parasites …	http://www.broadinstitute.org/gsea/msigdb/cards/GSE360_LOW_DOSE_B_MALAYI_VS_M_TUBERCULOSIS_MAC_DN		A	PAGER-MSigDB	0.0306905	0.348685
FAX000299	FAX002857	0.483254	0.688186	Genes up-regulated in comparison of peripheral blood mononuclear cells (PBMC) from healthy donors versus PBMCs from patients with type 1 diabetes at 4 month after the diagnosis.		Objective: We hypothesized that type 1 diabetes (T1D) is accompanied by changes in gene expression in peripheral blood mononuclear cells (PBMCs) due to dysregulation of adaptive and innate immunity, counterregulatory responses to immune dysregulation, insulin deficiency and hyperglycemia. Research Design and Methods: Microarray analysis was performed on PBMCs from 43 patients with newly diagnosed…	http://www.broadinstitute.org/gsea/msigdb/cards/GSE9006_HEALTHY_VS_TYPE_1_DIABETES_PBMC_4MONTH_POST_DX_UP		A	PAGER-MSigDB	0.527187	0.805607
FAX000300	FAX002858	0	0.200131	Genes down-regulated in comparison of peripheral blood mononuclear cells (PBMC) from healthy donors versus PBMCs from patients with type 1 diabetes at the time of diagnosis.		Objective: We hypothesized that type 1 diabetes (T1D) is accompanied by changes in gene expression in peripheral blood mononuclear cells (PBMCs) due to dysregulation of adaptive and innate immunity, counterregulatory responses to immune dysregulation, insulin deficiency and hyperglycemia. Research Design and Methods: Microarray analysis was performed on PBMCs from 43 patients with newly diagnosed…	http://www.broadinstitute.org/gsea/msigdb/cards/GSE9006_HEALTHY_VS_TYPE_1_DIABETES_PBMC_AT_DX_DN		A	PAGER-MSigDB	0	0.319059
FEX000265	FEX008339	0.497132	0.703303	GSE45365 HEALTHY VS MCMV INFECTION CD11B DC IFNAR KO UP		Gene sets that represent cell states and perturbations within the immune system for GSE45365_HEALTHY_VS_MCMV_INFECTION_CD11B_DC_IFNAR_KO_UP. The signatures were generated by manual curation of published studies in human and mouse immunology. For each study, pairwise comparisons of relevant classes were made and genes ranked by mutual information. Gene sets correspond to top or bottom genes (FDR <…	http://www.broadinstitute.org/gsea/msigdb/cards/GSE45365_HEALTHY_VS_MCMV_INFECTION_CD11B_DC_IFNAR_KO_UP	26795250	G	PAGER-MSigDB	0.516	0.782418
FEX000267	FEX008343	0.902724	0.917514	GSE45365 WT VS IFNAR KO BCELL MCMV INFECTION UP		Gene sets that represent cell states and perturbations within the immune system for GSE45365_WT_VS_IFNAR_KO_BCELL_MCMV_INFECTION_UP. The signatures were generated by manual curation of published studies in human and mouse immunology. For each study, pairwise comparisons of relevant classes were made and genes ranked by mutual information. Gene sets correspond to top or bottom genes (FDR < 0.25 or…	http://www.broadinstitute.org/gsea/msigdb/cards/GSE45365_WT_VS_IFNAR_KO_BCELL_MCMV_INFECTION_UP	26795250	G	PAGER-MSigDB	0.893162	0.946073
FEX000269	FEX008345	0.876126	0.889967	GSE45365 HEALTHY VS MCMV INFECTION BCELL UP		Gene sets that represent cell states and perturbations within the immune system for GSE45365_HEALTHY_VS_MCMV_INFECTION_BCELL_UP. The signatures were generated by manual curation of published studies in human and mouse immunology. For each study, pairwise comparisons of relevant classes were made and genes ranked by mutual information. Gene sets correspond to top or bottom genes (FDR < 0.25 or max…	http://www.broadinstitute.org/gsea/msigdb/cards/GSE45365_HEALTHY_VS_MCMV_INFECTION_BCELL_UP	26795250	G	PAGER-MSigDB	0.905263	0.930202
FEX000271	FEX008347	0.85743	0.87619	GSE45365 HEALTHY VS MCMV INFECTION BCELL IFNAR KO UP		Gene sets that represent cell states and perturbations within the immune system for GSE45365_HEALTHY_VS_MCMV_INFECTION_BCELL_IFNAR_KO_UP. The signatures were generated by manual curation of published studies in human and mouse immunology. For each study, pairwise comparisons of relevant classes were made and genes ranked by mutual information. Gene sets correspond to top or bottom genes (FDR < 0.…	http://www.broadinstitute.org/gsea/msigdb/cards/GSE45365_HEALTHY_VS_MCMV_INFECTION_BCELL_IFNAR_KO_UP	26795250	G	PAGER-MSigDB	0.866667	0.916862
FAX000730	FAX002140	0	0.026985	Genes down-regulated in comparison of dendritic cells (DC) stimulated with R848 at 2 h versus DCs stimulated with LPS (TLR4 agonist) and R848 for 2 h.	relevant (TLR4)	Toll like receptors (TLRs) sense microbial products and initiate adaptive immune responses by activating dendritic cells (DCs). Since pathogens may contain several agonists we asked whether different TLRs may synergize in DC activation. We report that in human and mouse DC TLR3 or TLR4 potently synergize with TLR7, TLR8 or TLR9 in the induction of selected cytokine genes. Upon synergistic stimula…	http://www.broadinstitute.org/gsea/msigdb/cards/GSE2706_R848_VS_R848_AND_LPS_2H_STIM_DC_DN		A	PAGER-MSigDB	0	0.0520725	B1
WIG001809	WIG000751	0	0.0270505	Genes involved in Chemokine receptors bind chemokines	relevant (chemokine-related)	&nbsp;	http://www.broadinstitute.org/gsea/msigdb/cards/REACTOME_CHEMOKINE_RECEPTORS_BIND_CHEMOKINES		P	PAGER-MSigDB	0	0.0507125	B1
FAX000205	FAX002469	0.459799	0.705755	Genes up-regulated in comparison of macrophages exposed to 5 worms/well B. malayi versus macrophages exposed to M. tuberculosis.		Monocyte-derived dendritic cells (DC) and macrophages (MI|) generated in vitro from the same individual blood donors were exposed to five different pathogens, and gene expression profiles were assessed by microarray analysis. Responses to Mycobacterium tuberculosis and to phylogenetically distinct protozoan (Leishmania major, L. donovani, Toxoplasma gondii) and helminth (Brugia malayi) parasites …	http://www.broadinstitute.org/gsea/msigdb/cards/GSE360_LOW_DOSE_B_MALAYI_VS_M_TUBERCULOSIS_MAC_UP		A	PAGER-MSigDB	0.525926	0.821184
FAX000206	FAX002470	0.790224	0.876155	Genes down-regulated in comparison of dendritic cells (DC) exposed to L. donovani versus DCs exposed to 50 worm/well B. malayi.		Monocyte-derived dendritic cells (DC) and macrophages (MI|) generated in vitro from the same individual blood donors were exposed to five different pathogens, and gene expression profiles were assessed by microarray analysis. Responses to Mycobacterium tuberculosis and to phylogenetically distinct protozoan (Leishmania major, L. donovani, Toxoplasma gondii) and helminth (Brugia malayi) parasites …	http://www.broadinstitute.org/gsea/msigdb/cards/GSE360_L_DONOVANI_VS_B_MALAYI_HIGH_DOSE_DC_DN		A	PAGER-MSigDB	0.771186	0.909569
FAX000207	FAX002471	0.0266667	0.0833553	Genes up-regulated in comparison of dendritic cells (DC) exposed to L. donovani versus DCs exposed to 50 worm/well B. malayi.		Monocyte-derived dendritic cells (DC) and macrophages (MI|) generated in vitro from the same individual blood donors were exposed to five different pathogens, and gene expression profiles were assessed by microarray analysis. Responses to Mycobacterium tuberculosis and to phylogenetically distinct protozoan (Leishmania major, L. donovani, Toxoplasma gondii) and helminth (Brugia malayi) parasites …	http://www.broadinstitute.org/gsea/msigdb/cards/GSE360_L_DONOVANI_VS_B_MALAYI_HIGH_DOSE_DC_UP		A	PAGER-MSigDB	0.0252525	0.142777
FAX000208	FAX002472	0.200466	0.424952	Genes down-regulated in comparison of macrophages exposed to L. donovani versus macrophages exposed to 50 worms/well B. malayi.		Monocyte-derived dendritic cells (DC) and macrophages (MI|) generated in vitro from the same individual blood donors were exposed to five different pathogens, and gene expression profiles were assessed by microarray analysis. Responses to Mycobacterium tuberculosis and to phylogenetically distinct protozoan (Leishmania major, L. donovani, Toxoplasma gondii) and helminth (Brugia malayi) parasites …	http://www.broadinstitute.org/gsea/msigdb/cards/GSE360_L_DONOVANI_VS_B_MALAYI_HIGH_DOSE_MAC_DN		A	PAGER-MSigDB	0.203661	0.599963
FAX000209	FAX002473	0.109756	0.425402	Genes up-regulated in comparison of macrophages exposed to L. donovani versus macrophages exposed to 50 worms/well B. malayi.		Monocyte-derived dendritic cells (DC) and macrophages (MI|) generated in vitro from the same individual blood donors were exposed to five different pathogens, and gene expression profiles were assessed by microarray analysis. Responses to Mycobacterium tuberculosis and to phylogenetically distinct protozoan (Leishmania major, L. donovani, Toxoplasma gondii) and helminth (Brugia malayi) parasites …	http://www.broadinstitute.org/gsea/msigdb/cards/GSE360_L_DONOVANI_VS_B_MALAYI_HIGH_DOSE_MAC_UP		A	PAGER-MSigDB	0.119289	0.569261
FAX000210	FAX002474	0.660886	0.818239	Genes down-regulated in comparison of dendritic cells (DC) exposed to L. donovani versus DCs exposed to 5 worm/well B. malayi.		Monocyte-derived dendritic cells (DC) and macrophages (MI|) generated in vitro from the same individual blood donors were exposed to five different pathogens, and gene expression profiles were assessed by microarray analysis. Responses to Mycobacterium tuberculosis and to phylogenetically distinct protozoan (Leishmania major, L. donovani, Toxoplasma gondii) and helminth (Brugia malayi) parasites …	http://www.broadinstitute.org/gsea/msigdb/cards/GSE360_L_DONOVANI_VS_B_MALAYI_LOW_DOSE_DC_DN		A	PAGER-MSigDB	0.754757	0.884323
FAX000211	FAX002475	0	0.171682	Genes up-regulated in comparison of dendritic cells (DC) exposed to L. donovani versus DCs exposed to 5 worm/well B. malayi.		Monocyte-derived dendritic cells (DC) and macrophages (MI|) generated in vitro from the same individual blood donors were exposed to five different pathogens, and gene expression profiles were assessed by microarray analysis. Responses to Mycobacterium tuberculosis and to phylogenetically distinct protozoan (Leishmania major, L. donovani, Toxoplasma gondii) and helminth (Brugia malayi) parasites …	http://www.broadinstitute.org/gsea/msigdb/cards/GSE360_L_DONOVANI_VS_B_MALAYI_LOW_DOSE_DC_UP		A	PAGER-MSigDB	0	0.319522
FAX000301	FAX002859	0.621924	0.744604	Genes up-regulated in comparison of peripheral blood mononuclear cells (PBMC) from healthy donors versus PBMCs from patients with type 1 diabetes at the time of diagnosis.		Objective: We hypothesized that type 1 diabetes (T1D) is accompanied by changes in gene expression in peripheral blood mononuclear cells (PBMCs) due to dysregulation of adaptive and innate immunity, counterregulatory responses to immune dysregulation, insulin deficiency and hyperglycemia. Research Design and Methods: Microarray analysis was performed on PBMCs from 43 patients with newly diagnosed…	http://www.broadinstitute.org/gsea/msigdb/cards/GSE9006_HEALTHY_VS_TYPE_1_DIABETES_PBMC_AT_DX_UP		A	PAGER-MSigDB	0.65127	0.826944
FAX000302	FAX002860	0.473684	0.6278	Genes down-regulated in comparison of peripheral blood mononuclear cells (PBMC) from healthy donors versus PBMCs from patients with type 2 diabetes at the time of diagnosis.		Objective: We hypothesized that type 1 diabetes (T1D) is accompanied by changes in gene expression in peripheral blood mononuclear cells (PBMCs) due to dysregulation of adaptive and innate immunity, counterregulatory responses to immune dysregulation, insulin deficiency and hyperglycemia. Research Design and Methods: Microarray analysis was performed on PBMCs from 43 patients with newly diagnosed…	http://www.broadinstitute.org/gsea/msigdb/cards/GSE9006_HEALTHY_VS_TYPE_2_DIABETES_PBMC_AT_DX_DN		A	PAGER-MSigDB	0.453947	0.748619
FEX000274	FEX008354	0	0.100596	GSE45365 CD8A DC VS CD11B DC IFNAR KO MCMV INFECTION DN		Gene sets that represent cell states and perturbations within the immune system for GSE45365_CD8A_DC_VS_CD11B_DC_IFNAR_KO_MCMV_INFECTION_DN. The signatures were generated by manual curation of published studies in human and mouse immunology. For each study, pairwise comparisons of relevant classes were made and genes ranked by mutual information. Gene sets correspond to top or bottom genes (FDR <…	http://www.broadinstitute.org/gsea/msigdb/cards/GSE45365_CD8A_DC_VS_CD11B_DC_IFNAR_KO_MCMV_INFECTION_DN	26795250	G	PAGER-MSigDB	0	0.190662
FEX000276	FEX008356	0.620112	0.824868	GSE45365 HEALTHY VS MCMV INFECTION CD8 TCELL IFNAR KO DN		Gene sets that represent cell states and perturbations within the immune system for GSE45365_HEALTHY_VS_MCMV_INFECTION_CD8_TCELL_IFNAR_KO_DN. The signatures were generated by manual curation of published studies in human and mouse immunology. For each study, pairwise comparisons of relevant classes were made and genes ranked by mutual information. Gene sets correspond to top or bottom genes (FDR …	http://www.broadinstitute.org/gsea/msigdb/cards/GSE45365_HEALTHY_VS_MCMV_INFECTION_CD8_TCELL_IFNAR_KO_DN	26795250	G	PAGER-MSigDB	0.637982	0.877219
FOX000001	FOX000017	0.710396	0.895881	Neighborhood of BNIP1		Neighborhood of BNIP1 BCL2/adenovirus E1B 19kDa interacting protein 1 in the GCM expression compendium	http://www.broadinstitute.org/gsea/msigdb/cards/GCM_BNIP1		G	PAGER-MSigDB	0.736453	0.937642
FOX000002	FOX000023	0.472656	0.659542	Neighborhood of CRKL		Neighborhood of CRKL v-crk sarcoma virus CT10 oncogene homolog (avian)-like in the GCM expression compendium	http://www.broadinstitute.org/gsea/msigdb/cards/GCM_CRKL		G	PAGER-MSigDB	0.508511	0.781603
FOX000003	FOX000053	0.178998	0.299653	Neighborhood of MYCL1		Neighborhood of MYCL1 v-myc myelocytomatosis viral oncogene homolog 1, lung carcinoma derived (avian) in the GCM expression compendium	http://www.broadinstitute.org/gsea/msigdb/cards/GCM_MYCL1		G	PAGER-MSigDB	0.164045	0.416917
FOX000005	FOX000094	0.789709	0.944367	Neighborhood of BNIP2		Neighborhood of BNIP2 BCL2/adenovirus E1B 19kDa interacting protein 2 in the GNF2 expression compendium	http://www.broadinstitute.org/gsea/msigdb/cards/GNF2_BNIP2		G	PAGER-MSigDB	0.787281	0.963274
MAX000244	MAX001437	0	0.0163186	Up-regulated in GHOST(3)CXCR4 cells (osteosarcoma) upon ectopic expression of ILF3 <a href='http://www.ncbi.nlm.nih.gov/gene/3609'>[GeneID=3609]</a>.		Viral infection triggers a cascade of interferon response genes, but the mechanisms that prime such innate antiviral defenses are poorly understood. Among candidate cellular mediators of the antiviral response are the double-stranded RNA (dsRNA)-binding proteins. Here we show that a C-terminal variant of the ubiquitous dsRNA-binding protein, nuclear factor 90 (NF90ctv), can activate the interfero…	http://www.broadinstitute.org/gsea/msigdb/cards/KRASNOSELSKAYA_ILF3_TARGETS_UP		A	PAGER-MSigDB	0	0.0198572	C
FAX000212	FAX002476	0.37594	0.606662	Genes down-regulated in comparison of macrophages exposed to L. donovani versus macrophages exposed to 5 worms/well B. malayi.		Monocyte-derived dendritic cells (DC) and macrophages (MI|) generated in vitro from the same individual blood donors were exposed to five different pathogens, and gene expression profiles were assessed by microarray analysis. Responses to Mycobacterium tuberculosis and to phylogenetically distinct protozoan (Leishmania major, L. donovani, Toxoplasma gondii) and helminth (Brugia malayi) parasites …	http://www.broadinstitute.org/gsea/msigdb/cards/GSE360_L_DONOVANI_VS_B_MALAYI_LOW_DOSE_MAC_DN		A	PAGER-MSigDB	0.424658	0.746123
FAX000213	FAX002477	0.696391	0.793731	Genes up-regulated in comparison of macrophages exposed to L. donovani versus macrophages exposed to 5 worms/well B. malayi.		Monocyte-derived dendritic cells (DC) and macrophages (MI|) generated in vitro from the same individual blood donors were exposed to five different pathogens, and gene expression profiles were assessed by microarray analysis. Responses to Mycobacterium tuberculosis and to phylogenetically distinct protozoan (Leishmania major, L. donovani, Toxoplasma gondii) and helminth (Brugia malayi) parasites …	http://www.broadinstitute.org/gsea/msigdb/cards/GSE360_L_DONOVANI_VS_B_MALAYI_LOW_DOSE_MAC_UP		A	PAGER-MSigDB	0.704444	0.869218
FAX000214	FAX002478	0.448198	0.709125	Genes down-regulated in comparison of dendritic cells (DC) exposed to L. donovani versus DCs exposed to L. major.		Monocyte-derived dendritic cells (DC) and macrophages (MI|) generated in vitro from the same individual blood donors were exposed to five different pathogens, and gene expression profiles were assessed by microarray analysis. Responses to Mycobacterium tuberculosis and to phylogenetically distinct protozoan (Leishmania major, L. donovani, Toxoplasma gondii) and helminth (Brugia malayi) parasites …	http://www.broadinstitute.org/gsea/msigdb/cards/GSE360_L_DONOVANI_VS_L_MAJOR_DC_DN		A	PAGER-MSigDB	0.535533	0.811265
FAX000215	FAX002479	0.880711	0.870354	Genes up-regulated in comparison of dendritic cells (DC) exposed to L. donovani versus DCs exposed to L. major.		Monocyte-derived dendritic cells (DC) and macrophages (MI|) generated in vitro from the same individual blood donors were exposed to five different pathogens, and gene expression profiles were assessed by microarray analysis. Responses to Mycobacterium tuberculosis and to phylogenetically distinct protozoan (Leishmania major, L. donovani, Toxoplasma gondii) and helminth (Brugia malayi) parasites …	http://www.broadinstitute.org/gsea/msigdb/cards/GSE360_L_DONOVANI_VS_L_MAJOR_DC_UP		A	PAGER-MSigDB	0.90172	0.920076
FAX000216	FAX002480	0	0.0530869	Genes down-regulated in comparison of macrophages exposed to L. donovani versus macrophages exposed to L. major.		Monocyte-derived dendritic cells (DC) and macrophages (MI|) generated in vitro from the same individual blood donors were exposed to five different pathogens, and gene expression profiles were assessed by microarray analysis. Responses to Mycobacterium tuberculosis and to phylogenetically distinct protozoan (Leishmania major, L. donovani, Toxoplasma gondii) and helminth (Brugia malayi) parasites …	http://www.broadinstitute.org/gsea/msigdb/cards/GSE360_L_DONOVANI_VS_L_MAJOR_MAC_DN		A	PAGER-MSigDB	0	0.107788
FAX000218	FAX002482	0	0.0624793	Genes down-regulated in comparison of dendritic cells (DC) exposed to L. donovani versus DCs exposed to M. tuberculosis.		Monocyte-derived dendritic cells (DC) and macrophages (MI|) generated in vitro from the same individual blood donors were exposed to five different pathogens, and gene expression profiles were assessed by microarray analysis. Responses to Mycobacterium tuberculosis and to phylogenetically distinct protozoan (Leishmania major, L. donovani, Toxoplasma gondii) and helminth (Brugia malayi) parasites …	http://www.broadinstitute.org/gsea/msigdb/cards/GSE360_L_DONOVANI_VS_M_TUBERCULOSIS_DC_DN		A	PAGER-MSigDB	0	0.124425
FAX000304	FAX002862	0.861472	0.924749	Genes down-regulated in comparison of peripheral blood mononuclear cells (PBMC) from patients with type 1 diabetes at the time of the diagnosis versus those at 1 month later.		Objective: We hypothesized that type 1 diabetes (T1D) is accompanied by changes in gene expression in peripheral blood mononuclear cells (PBMCs) due to dysregulation of adaptive and innate immunity, counterregulatory responses to immune dysregulation, insulin deficiency and hyperglycemia. Research Design and Methods: Microarray analysis was performed on PBMCs from 43 patients with newly diagnosed…	http://www.broadinstitute.org/gsea/msigdb/cards/GSE9006_TYPE_1_DIABETES_AT_DX_VS_1MONTH_POST_DX_PBMC_DN		A	PAGER-MSigDB	0.941452	0.956935
FAX000075	FAX001233	0.693359	0.856068	Genes up-regulated in comparison of resting CD4 <a href='http://www.ncbi.nlm.nih.gov/gene/920'>[GeneID=920]</a> T cells versus directly activated CD4 <a href='http://www.ncbi.nlm.nih.gov/gene/920'>[GeneID=920]</a> T cells.		There is much evidence that T cells may be activated via mechanisms which act independently of direct TCR ligation. Despite this, the question of whether such forms of a??bystandera?? T cell activation occur during immune responses is hotly debated. To address some outstanding questions, we set up an in vitro system within which to analyse bystander T cell activation in human T cells, in the abse…	http://www.broadinstitute.org/gsea/msigdb/cards/GSE13738_RESTING_VS_TCR_ACTIVATED_CD4_TCELL_UP		A	PAGER-MSigDB	0.731915	0.904928
FAX000076	FAX001234	0	0.20077	Genes down-regulated in comparison of directly activated CD4 <a href='http://www.ncbi.nlm.nih.gov/gene/920'>[GeneID=920]</a> T cells versus bystander activated CD4 <a href='http://www.ncbi.nlm.nih.gov/gene/920'>[GeneID=920]</a> T cells.		There is much evidence that T cells may be activated via mechanisms which act independently of direct TCR ligation. Despite this, the question of whether such forms of a??bystandera?? T cell activation occur during immune responses is hotly debated. To address some outstanding questions, we set up an in vitro system within which to analyse bystander T cell activation in human T cells, in the abse…	http://www.broadinstitute.org/gsea/msigdb/cards/GSE13738_TCR_VS_BYSTANDER_ACTIVATED_CD4_TCELL_DN		A	PAGER-MSigDB	0	0.333948
FAX000077	FAX001235	0.981289	0.966434	Genes up-regulated in comparison of directly activated CD4 <a href='http://www.ncbi.nlm.nih.gov/gene/920'>[GeneID=920]</a> T cells versus bystander activated CD4 <a href='http://www.ncbi.nlm.nih.gov/gene/920'>[GeneID=920]</a> T cells.		There is much evidence that T cells may be activated via mechanisms which act independently of direct TCR ligation. Despite this, the question of whether such forms of a??bystandera?? T cell activation occur during immune responses is hotly debated. To address some outstanding questions, we set up an in vitro system within which to analyse bystander T cell activation in human T cells, in the abse…	http://www.broadinstitute.org/gsea/msigdb/cards/GSE13738_TCR_VS_BYSTANDER_ACTIVATED_CD4_TCELL_UP		A	PAGER-MSigDB
MAX000826	MAX002574	0	0.016334	Genes down-regulated in A375 cells (melanoma) treated with KINK-1, a small molecule inhibitor of NFKB.		BACKGROUND: Increasing the efficacy of chemotherapeutics by reducing chemoresistance may be a useful strategy in cancer therapy. Constitutive activation of nuclear factor-kappa B (NF-kappaB) is a hallmark of various cancers, including melanoma, which is almost universally resistant to chemotherapy. NF-kappaB is regulated by inhibitory kappaB (IkappaB) proteins, which are in turn phosphorylated by…	http://www.broadinstitute.org/gsea/msigdb/cards/SCHOEN_NFKB_SIGNALING		A	PAGER-MSigDB	0	0.0135191	C
FEX002068	FEX006755	0	0.0270606	GSE22140 GERMFREE VS SPF ARTHRITIC MOUSE CD4 TCELL UP	relevant (immune)	Gene sets that represent cell states and perturbations within the immune system for GSE22140_GERMFREE_VS_SPF_ARTHRITIC_MOUSE_CD4_TCELL_UP. The signatures were generated by manual curation of published studies in human and mouse immunology. For each study, pairwise comparisons of relevant classes were made and genes ranked by mutual information. Gene sets correspond to top or bottom genes (FDR < 0…	http://www.broadinstitute.org/gsea/msigdb/cards/GSE22140_GERMFREE_VS_SPF_ARTHRITIC_MOUSE_CD4_TCELL_UP	26795250	G	PAGER-MSigDB	0	0.0549131	B1
FEX001374	FEX005403	0.0318627	0.0270879	GSE9988 LPS VS CTRL TREATED MONOCYTE UP	relevant (immune)	Gene sets that represent cell states and perturbations within the immune system for GSE9988_LPS_VS_CTRL_TREATED_MONOCYTE_UP. The signatures were generated by manual curation of published studies in human and mouse immunology. For each study, pairwise comparisons of relevant classes were made and genes ranked by mutual information. Gene sets correspond to top or bottom genes (FDR < 0.25 or maximum…	http://www.broadinstitute.org/gsea/msigdb/cards/GSE9988_LPS_VS_CTRL_TREATED_MONOCYTE_UP	26795250	G	PAGER-MSigDB	0.0231481	0.0509623	B1
FAX000221	FAX002485	0.523109	0.708859	Genes up-regulated in comparison of macrophages exposed to L. donovani versus macrophages exposed to M. tuberculosis.		Monocyte-derived dendritic cells (DC) and macrophages (MI|) generated in vitro from the same individual blood donors were exposed to five different pathogens, and gene expression profiles were assessed by microarray analysis. Responses to Mycobacterium tuberculosis and to phylogenetically distinct protozoan (Leishmania major, L. donovani, Toxoplasma gondii) and helminth (Brugia malayi) parasites …	http://www.broadinstitute.org/gsea/msigdb/cards/GSE360_L_DONOVANI_VS_M_TUBERCULOSIS_MAC_UP		A	PAGER-MSigDB	0.634091	0.815138
FAX000222	FAX002486	0.416446	0.589596	Genes down-regulated in comparison of dendritic cells (DC) exposed to L. donovani versus DCs exposed to T. gondii.		Monocyte-derived dendritic cells (DC) and macrophages (MI|) generated in vitro from the same individual blood donors were exposed to five different pathogens, and gene expression profiles were assessed by microarray analysis. Responses to Mycobacterium tuberculosis and to phylogenetically distinct protozoan (Leishmania major, L. donovani, Toxoplasma gondii) and helminth (Brugia malayi) parasites …	http://www.broadinstitute.org/gsea/msigdb/cards/GSE360_L_DONOVANI_VS_T_GONDII_DC_DN		A	PAGER-MSigDB	0.460705	0.725238
FAX000223	FAX002487	0.898048	0.874794	Genes up-regulated in comparison of dendritic cells (DC) exposed to L. donovani versus DCs exposed to T. gondii.		Monocyte-derived dendritic cells (DC) and macrophages (MI|) generated in vitro from the same individual blood donors were exposed to five different pathogens, and gene expression profiles were assessed by microarray analysis. Responses to Mycobacterium tuberculosis and to phylogenetically distinct protozoan (Leishmania major, L. donovani, Toxoplasma gondii) and helminth (Brugia malayi) parasites …	http://www.broadinstitute.org/gsea/msigdb/cards/GSE360_L_DONOVANI_VS_T_GONDII_DC_UP		A	PAGER-MSigDB	0.912114	0.919098
FAX000225	FAX002489	0.0310421	0.363218	Genes up-regulated in comparison of macrophages exposed to L. donovani versus macrophages exposed to T. gondii.		Monocyte-derived dendritic cells (DC) and macrophages (MI|) generated in vitro from the same individual blood donors were exposed to five different pathogens, and gene expression profiles were assessed by microarray analysis. Responses to Mycobacterium tuberculosis and to phylogenetically distinct protozoan (Leishmania major, L. donovani, Toxoplasma gondii) and helminth (Brugia malayi) parasites …	http://www.broadinstitute.org/gsea/msigdb/cards/GSE360_L_DONOVANI_VS_T_GONDII_MAC_UP		A	PAGER-MSigDB	0.0425056	0.534699
FAX000227	FAX002491	0	0.111088	Genes up-regulated in comparison of dendritic cells (DC) exposed to L. major versus DCs exposed to 50 worms/well B. malayi.		Monocyte-derived dendritic cells (DC) and macrophages (MI|) generated in vitro from the same individual blood donors were exposed to five different pathogens, and gene expression profiles were assessed by microarray analysis. Responses to Mycobacterium tuberculosis and to phylogenetically distinct protozoan (Leishmania major, L. donovani, Toxoplasma gondii) and helminth (Brugia malayi) parasites …	http://www.broadinstitute.org/gsea/msigdb/cards/GSE360_L_MAJOR_VS_B_MALAYI_HIGH_DOSE_DC_UP		A	PAGER-MSigDB	0	0.198347
FAX000307	FAX002865	0.444744	0.671983	Genes up-regulated in comparison of peripheral blood mononuclear cells (PBMC) from patients with type 1 diabetes at the time of the diagnosis versus those at 4 months later.		Objective: We hypothesized that type 1 diabetes (T1D) is accompanied by changes in gene expression in peripheral blood mononuclear cells (PBMCs) due to dysregulation of adaptive and innate immunity, counterregulatory responses to immune dysregulation, insulin deficiency and hyperglycemia. Research Design and Methods: Microarray analysis was performed on PBMCs from 43 patients with newly diagnosed…	http://www.broadinstitute.org/gsea/msigdb/cards/GSE9006_TYPE_1_DIABETES_AT_DX_VS_4MONTH_POST_DX_PBMC_UP		A	PAGER-MSigDB	0.454545	0.77118
FAX000308	FAX002866	0.714859	0.862749	Genes down-regulated in peripheral blood mononuclear cells (PBMC) from patients with type 1 diabetes at the time of diagnosis versus those with type 2 diabetes at the time of diagnosis.		Objective: We hypothesized that type 1 diabetes (T1D) is accompanied by changes in gene expression in peripheral blood mononuclear cells (PBMCs) due to dysregulation of adaptive and innate immunity, counterregulatory responses to immune dysregulation, insulin deficiency and hyperglycemia. Research Design and Methods: Microarray analysis was performed on PBMCs from 43 patients with newly diagnosed…	http://www.broadinstitute.org/gsea/msigdb/cards/GSE9006_TYPE_1_VS_TYPE_2_DIABETES_PBMC_AT_DX_DN		A	PAGER-MSigDB	0.640756	0.88737
FEX000065	FEX000267	0.270059	0.47444	Breast Hendricks04 71genes BRG1 up		Up-regulated at 18 and 24 hours following adenovirus-mediated expression of BRG1 in ALAB breast cancer cells with mutant inactive BRG1	https://www.genesigdb.org/genesigdb/signaturedetail.jsp?signatureId=14673169-TableA1-1	14673169	G	PAGER-GeneSigDB	0.301848	0.63429
FEX000066	FEX000268	0.807692	0.854321	Breast Hendricks04 64genes BRG1 down		Down-regulated at 18 and 24 hours following adenovirus-mediated expression of BRG1 in ALAB breast cancer cells with mutant inactive BRG1	https://www.genesigdb.org/genesigdb/signaturedetail.jsp?signatureId=14673169-TableA1-2	14673169	G	PAGER-GeneSigDB	0.839793	0.906506
FAX000080	FAX001238	0.0111111	0.415457	Genes up-regulated in comparison of polysome bound (translated) mRNA in dendritic cells (DC) at 4 h after LPS (TLR4 agonist) stimulation versus those at 16 h after the stimulation.		Dendritic cells (DCs) are the sentinels of the mammalian immune system and they undergo a complex maturation process mediated by activation upon pathogen detection. Recent studies described the analysis of activated DCs by transcriptional profiling, but translation regulation was never taken in account. Therefore, the nature of the mRNAs being translated at various stages of DC activation was det…	http://www.broadinstitute.org/gsea/msigdb/cards/GSE14000_4H_VS_16H_LPS_DC_TRANSLATED_RNA_UP		A	PAGER-MSigDB	0.0136452	0.558424
FAX000135	FAX001871	0.563158	0.694606	Genes up-regulated in comparison of control conventional dendritic cells (cDC) at 1 h versus cDCs infected with Newcastle disease virus (NDV) at 1 h.		The dendritic cell (DC) is a master regulator of immune responses. Pathogenic viruses subvert normal immune function in DCs through the expression of immune antagonists. Understanding how these antagonists interact with the host immune system requires knowledge of the underlying genetic regulatory network that operates during an uninhibited antiviral response. In order to isolate and identify thi…	http://www.broadinstitute.org/gsea/msigdb/cards/GSE18791_UNSTIM_VS_NEWCATSLE_VIRUS_DC_1H_UP		A	PAGER-MSigDB	0.6313	0.819942
FAX000228	FAX002492	0.740458	0.81607	Genes down-regulated in comparison of macrophages exposed to L. major versus macrophages exposed to 50 worms/well B. malayi.		Monocyte-derived dendritic cells (DC) and macrophages (MI|) generated in vitro from the same individual blood donors were exposed to five different pathogens, and gene expression profiles were assessed by microarray analysis. Responses to Mycobacterium tuberculosis and to phylogenetically distinct protozoan (Leishmania major, L. donovani, Toxoplasma gondii) and helminth (Brugia malayi) parasites …	http://www.broadinstitute.org/gsea/msigdb/cards/GSE360_L_MAJOR_VS_B_MALAYI_HIGH_DOSE_MAC_DN		A	PAGER-MSigDB	0.727711	0.876479
FAX000229	FAX002493	0	0.0901129	Genes up-regulated in comparison of macrophages exposed to L. major versus macrophages exposed to 50 worms/well B. malayi.		Monocyte-derived dendritic cells (DC) and macrophages (MI|) generated in vitro from the same individual blood donors were exposed to five different pathogens, and gene expression profiles were assessed by microarray analysis. Responses to Mycobacterium tuberculosis and to phylogenetically distinct protozoan (Leishmania major, L. donovani, Toxoplasma gondii) and helminth (Brugia malayi) parasites …	http://www.broadinstitute.org/gsea/msigdb/cards/GSE360_L_MAJOR_VS_B_MALAYI_HIGH_DOSE_MAC_UP		A	PAGER-MSigDB	0	0.163958
FAX000230	FAX002494	0.316708	0.646741	Genes down-regulated in comparison of dendritic cells (DC) exposed to L. major versus DCs exposed to 5 worms/well B. malayi.		Monocyte-derived dendritic cells (DC) and macrophages (MI|) generated in vitro from the same individual blood donors were exposed to five different pathogens, and gene expression profiles were assessed by microarray analysis. Responses to Mycobacterium tuberculosis and to phylogenetically distinct protozoan (Leishmania major, L. donovani, Toxoplasma gondii) and helminth (Brugia malayi) parasites …	http://www.broadinstitute.org/gsea/msigdb/cards/GSE360_L_MAJOR_VS_B_MALAYI_LOW_DOSE_DC_DN		A	PAGER-MSigDB	0.350617	0.752128
FAX000231	FAX002495	0.112637	0.364143	Genes up-regulated in comparison of dendritic cells (DC) exposed to L. major versus DCs exposed to 5 worms/well B. malayi.		Monocyte-derived dendritic cells (DC) and macrophages (MI|) generated in vitro from the same individual blood donors were exposed to five different pathogens, and gene expression profiles were assessed by microarray analysis. Responses to Mycobacterium tuberculosis and to phylogenetically distinct protozoan (Leishmania major, L. donovani, Toxoplasma gondii) and helminth (Brugia malayi) parasites …	http://www.broadinstitute.org/gsea/msigdb/cards/GSE360_L_MAJOR_VS_B_MALAYI_LOW_DOSE_DC_UP		A	PAGER-MSigDB	0.114286	0.480355
FAX000233	FAX002497	0.116279	0.420804	Genes up-regulated in comparison of macrophages exposed to L. major versus macrophages exposed to 5 worms/well B. malayi.		Monocyte-derived dendritic cells (DC) and macrophages (MI|) generated in vitro from the same individual blood donors were exposed to five different pathogens, and gene expression profiles were assessed by microarray analysis. Responses to Mycobacterium tuberculosis and to phylogenetically distinct protozoan (Leishmania major, L. donovani, Toxoplasma gondii) and helminth (Brugia malayi) parasites …	http://www.broadinstitute.org/gsea/msigdb/cards/GSE360_L_MAJOR_VS_B_MALAYI_LOW_DOSE_MAC_UP		A	PAGER-MSigDB	0.151934	0.571256
FAX000234	FAX002498	0	0.142694	Genes down-regulated in comparison of dendritic cells (DC) exposed to L. major versus DCs exposed to M. tuberculosis.		Monocyte-derived dendritic cells (DC) and macrophages (MI|) generated in vitro from the same individual blood donors were exposed to five different pathogens, and gene expression profiles were assessed by microarray analysis. Responses to Mycobacterium tuberculosis and to phylogenetically distinct protozoan (Leishmania major, L. donovani, Toxoplasma gondii) and helminth (Brugia malayi) parasites …	http://www.broadinstitute.org/gsea/msigdb/cards/GSE360_L_MAJOR_VS_M_TUBERCULOSIS_DC_DN		A	PAGER-MSigDB	0	0.222702
FEX000067	FEX000366	0.0543735	0.0511014	Breast Scibetta05 80genes ad5 up		Table 1. Genes up-regulated following infection of the human mammary epithelial cell line HB2 with an E1/E3-defective adenovirus type 5 vector.	https://www.genesigdb.org/genesigdb/signaturedetail.jsp?signatureId=16024939-Table1	16024939	G	PAGER-GeneSigDB	0.0799136	0.132104
FEX000069	FEX000852	0.0354839	0.23784	Colon McLoughlin04 29genes		Table S2 Mean values (n = 3) of the normalized raw data after filtering for significant changes are shown for the comparison of HT 29 spheroids virus HT 29 spheroids grown in the presence of EGCG.	https://www.genesigdb.org/genesigdb/signaturedetail.jsp?signatureId=15265009-TableS2	15265009	G	PAGER-GeneSigDB	0.0648968	0.394467
FEX000070	FEX001735	0.255155	0.589062	Liver Parent08 55genes		Table 2. Selected Transcripts; numerous transcription factors associated with inflammation were translationally upregulated and included the three liver-enriched transcription factors RARA RXRA and RXRB and STAT6	https://www.genesigdb.org/genesigdb/signaturedetail.jsp?signatureId=18221535-Table2	18221535	G	PAGER-GeneSigDB	0.246684	0.691232
MAX000187	MAX000665	0	0.0273492	Genes down-regulated in HeLa cells (cervical carcinoma) 12 h after infection with adenovirus Ad12.	relevant (STAT3/wound healing)	The infection of human cells by adenoviruses leads to a gradual reduction in the activity of host cell functions while viral gene expression progresses in a regulated way. We used the DNA microarray technique to determine the transcriptional activity profiles of cellular genes upon infection with adenovirus type 12 (Ad12). The microarray data were validated by quantitative real-time PCR for genes…	http://www.broadinstitute.org/gsea/msigdb/cards/DORN_ADENOVIRUS_INFECTION_12HR_DN		A	PAGER-MSigDB	0	0.0520849	B1
FEX000072	FEX002165	0	0.0624132	Lymphoma Poole02 47genes		TABLE 5. Most upregulated and downregulated genes on the Incyte +TPA array after KSHV infectiona	https://www.genesigdb.org/genesigdb/signaturedetail.jsp?signatureId=11884566-Table5	11884566	G	PAGER-GeneSigDB	0	0.0887165
FEX000073	FEX002191	0.115942	0.404854	Lymphoma Jenner03 75genes		Fig. 3. Identification of genes that define PEL. The 75 genes most associated with PEL by using a Mann-Whitney U test. The majority of genes can be classified by their involvement in either inflammation adhesion and invasion or ER Golgi and vesicle trafficking.	https://www.genesigdb.org/genesigdb/signaturedetail.jsp?signatureId=12925741-Figure3	12925741	G	PAGER-GeneSigDB	0.149083	0.567588
FEX000075	FEX003193	0.885366	0.973715	Stomach Yuan04 32genes		Table 1. Genes related to cytoskeleton; mRNA expression in SGC7901 gastric cancer cells was compared at 2 6 10 and 24 h after infection with H. pylori NCTC 11638 or 11638-?vacA.	https://www.genesigdb.org/genesigdb/signaturedetail.jsp?signatureId=15358818-table1	15358818	G	PAGER-GeneSigDB	0.864322	0.981643
FEX000079	FEX003368	0.129032	0.244248	Viral Sun01 27genes SignalTransduction-Related		TABLE 1. Expression Profile of Signal Transduction-Related Genes in BC-2 Cells and Its Effect by MAP30	https://www.genesigdb.org/genesigdb/signaturedetail.jsp?signatureId=11573962-Table1	11573962	G	PAGER-GeneSigDB	0.125523	0.373665
FEX000080	FEX003369	0	0.170266	Viral Sun01 27genes Apoptosis-Related		TABLE 2. Expression Profile of Apoptosis-Related Genes in BC-2 Cells and Its Effect by MAP30	https://www.genesigdb.org/genesigdb/signaturedetail.jsp?signatureId=11573962-Table2	11573962	G	PAGER-GeneSigDB	0	0.279289
FEX000082	FEX003371	0.0298103	0.0691899	Viral Sun01 27genes Cytokine-Related		TABLE 4. Expression Profile of Cytokine-Related Genes in BC-2 Cells and Its Effect by MAP30	https://www.genesigdb.org/genesigdb/signaturedetail.jsp?signatureId=11573962-Table4	11573962	G	PAGER-GeneSigDB	0.0213904	0.126724
FEX000086	FEX003375	0	0.060581	Viral Delpuech02 30genes		Table 2 Genes down-regulated in HCCs (Hepatocellular carcinomas) tumour tissues	https://www.genesigdb.org/genesigdb/signaturedetail.jsp?signatureId=11973655-Table2b	11973655	G	PAGER-GeneSigDB	0	0.111484
FAX000136	FAX001872	0.578616	0.759681	Genes down-regulated in comparison of control conventional dendritic cells (cDC) at 2 h versus cDCs infected with Newcastle disease virus (NDV) at 2 h.		The dendritic cell (DC) is a master regulator of immune responses. Pathogenic viruses subvert normal immune function in DCs through the expression of immune antagonists. Understanding how these antagonists interact with the host immune system requires knowledge of the underlying genetic regulatory network that operates during an uninhibited antiviral response. In order to isolate and identify thi…	http://www.broadinstitute.org/gsea/msigdb/cards/GSE18791_UNSTIM_VS_NEWCATSLE_VIRUS_DC_2H_DN		A	PAGER-MSigDB	0.541756	0.830818
MAX000402	MAX003304	0	0.0164334	Interferon-inducible genes up-regulated in A549 cells (lung cancer) infected with a respiratory syncytial virus (RSV) that had its NS1 <a href='http://www.ncbi.nlm.nih.gov/gene/1494468'>[GeneID=1494468]</a> gene knocked down by RNAi.		Respiratory syncytial virus (RSV) infection is one of the major causes of respiratory tract infection for which no vaccine or antiviral treatment is available. The RSV NS1 protein seems to antagonize the host interferon (IFN) response; however, its mechanism is unknown. Here, we used a plasmid-borne small interfering RNA targeting the NS1 gene (siNS1) to examine the role of NS1 in modulating RSV …	http://www.broadinstitute.org/gsea/msigdb/cards/ZHANG_INTERFERON_RESPONSE		A	PAGER-MSigDB	0	0.0195264	C
FAX000237	FAX002501	0.172632	0.533569	Genes up-regulated in comparison of macrophages exposed to L. major versus macrophages exposed to M. tuberculosis.		Monocyte-derived dendritic cells (DC) and macrophages (MI|) generated in vitro from the same individual blood donors were exposed to five different pathogens, and gene expression profiles were assessed by microarray analysis. Responses to Mycobacterium tuberculosis and to phylogenetically distinct protozoan (Leishmania major, L. donovani, Toxoplasma gondii) and helminth (Brugia malayi) parasites …	http://www.broadinstitute.org/gsea/msigdb/cards/GSE360_L_MAJOR_VS_M_TUBERCULOSIS_MAC_UP		A	PAGER-MSigDB	0.191209	0.677263
FAX000238	FAX002502	0.689095	0.783085	Genes down-regulated in comparison of dendritic cells (DC) exposed to L. major versus DCs exposed to T. gondii.		Monocyte-derived dendritic cells (DC) and macrophages (MI|) generated in vitro from the same individual blood donors were exposed to five different pathogens, and gene expression profiles were assessed by microarray analysis. Responses to Mycobacterium tuberculosis and to phylogenetically distinct protozoan (Leishmania major, L. donovani, Toxoplasma gondii) and helminth (Brugia malayi) parasites …	http://www.broadinstitute.org/gsea/msigdb/cards/GSE360_L_MAJOR_VS_T_GONDII_DC_DN		A	PAGER-MSigDB	0.719298	0.846945
FAX000241	FAX002505	0	0.145408	Genes up-regulated in comparison of macrophages exposed to L. major versus macrophages exposed to M. tuberculosis.		Monocyte-derived dendritic cells (DC) and macrophages (MI|) generated in vitro from the same individual blood donors were exposed to five different pathogens, and gene expression profiles were assessed by microarray analysis. Responses to Mycobacterium tuberculosis and to phylogenetically distinct protozoan (Leishmania major, L. donovani, Toxoplasma gondii) and helminth (Brugia malayi) parasites …	http://www.broadinstitute.org/gsea/msigdb/cards/GSE360_L_MAJOR_VS_T_GONDII_MAC_UP		A	PAGER-MSigDB	0	0.254531
FAX000927	FAX002917	0.0318627	0.0274428	Genes up-regulated in comparison of monocytes treated with 5000 ng/ml LPS (TLR4 agonist) versus monocytes treated with control IgG.	relevant (immune)	TREM-1 is an orphan immunoreceptor expressed on monocytes, macrophages, and neutrophils. TREM-1 associates with and signals via the adapter protein DAP12/TYROBP, which contains an immunoreceptor tyrosine-based activation motif (ITAM). TREM-1 activation by receptor cross-linking is pro-inflammatory, and can amplify cellular responses to Toll-like receptor (TLR) ligands such as bacterial lipopolysa…	http://www.broadinstitute.org/gsea/msigdb/cards/GSE9988_LPS_VS_CTRL_TREATED_MONOCYTE_UP		A	PAGER-MSigDB	0.0233645	0.0543296	B1
FEX000092	FEX003381	0	0.0889625	Viral Ruutu02 63genes		Table III ? Upregulated Genes During Progression From Passage 20 to 172 OF UT-DEC-1 (an HPV-33-positive cell line) and Fold of Upregulation	https://www.genesigdb.org/genesigdb/signaturedetail.jsp?signatureId=12115547-Table3	12115547	G	PAGER-GeneSigDB	0	0.142872
FEX000093	FEX003382	0.240079	0.437915	Viral Ruutu02 64genes		Table IV ? Downregulated Genes During Progression From Passage 20 to 172 of UT-DEC-1 ((an HPV-33-positive cell line) and Fold of Downregulation	https://www.genesigdb.org/genesigdb/signaturedetail.jsp?signatureId=12115547-Table4	12115547	G	PAGER-GeneSigDB	0.220126	0.529299
FEX000094	FEX003383	0	0.0878266	Viral Baran-Marszak02 21genes		Table 2. Increased expression (21 genes); Genbank Accession Number Mean of EBV+/EBV- Ratio and Name of the Genes Markedly Increased by EBV Classified According to their Known Cellular Functions	https://www.genesigdb.org/genesigdb/signaturedetail.jsp?signatureId=12429807-Table2	12429807	G	PAGER-GeneSigDB	0	0.142556
FEX000095	FEX003384	0.230159	0.422734	Viral Baran-Marszak02 26genes		Table 3. Decreased expression (26 genes); Genbank Accession Number Mean of EBV+/EBV- Ratio and Name of the Genes Markedly Decreased in EBV-Converted BL Cells Classified According to their Known Cellular Functions	https://www.genesigdb.org/genesigdb/signaturedetail.jsp?signatureId=12429807-Table3	12429807	G	PAGER-GeneSigDB	0.261317	0.601718
FEX000096	FEX003385	0.573593	0.761233	Viral Klein03 58genes		Supplementary Table 1a (to Fig.3): 51 genes (excluding repeats) specifically expressed (or overexpressed) in primary effusion lymphoma (PEL)	https://www.genesigdb.org/genesigdb/signaturedetail.jsp?signatureId=12531789-TableS1a	12531789	G	PAGER-GeneSigDB	0.601873	0.824083
FEX000097	FEX003386	0.0121212	0.11212	Viral Klein03 67genes		Supplementary Table 1b (to Fig.3): 63 genes appear down-regulated in primary effusion lymphoma (PEL)	https://www.genesigdb.org/genesigdb/signaturedetail.jsp?signatureId=12531789-TableS1b	12531789	G	PAGER-GeneSigDB	0.044316	0.189252
FEX000103	FEX003392	0.928879	0.976913	Viral Okada03 25genes		Table 2 Twenty-five genes underexpressed in HCCs (hepatocellular carcinomas) with mt-p53 compared with those with wt-p53	https://www.genesigdb.org/genesigdb/signaturedetail.jsp?signatureId=14675778-Table2	14675778	G	PAGER-GeneSigDB	0.904206	0.979562
FEX000105	FEX003396	0.0175	0.308548	Viral Scott04 76genes		TABLE 1. Selected genes up-regulated in invasive Tif-Fos cells*	https://www.genesigdb.org/genesigdb/signaturedetail.jsp?signatureId=14749371-Table1	14749371	G	PAGER-GeneSigDB	0.031941	0.495439
FEX000106	FEX003397	0.023753	0.351171	Viral Scott04 135genes		TABLE 2. Selected genes down-regulated in invasive Tif-Fos cells*	https://www.genesigdb.org/genesigdb/signaturedetail.jsp?signatureId=14749371-Table2	14749371	G	PAGER-GeneSigDB	0.0127877	0.493464
FEX000107	FEX003399	0.78913	0.881024	Viral Schaefer04 56genes		Table 4 Comparison of GeneChip data from this study to expression profiling by Khan et al. (29) for neuroblastoma and Ewing?s tumors; List of 56 genes found suitable for tumor classification (Gene Class) by Khan et al. (29) for which also reliable data were generated in the study presented here	https://www.genesigdb.org/genesigdb/signaturedetail.jsp?signatureId=15150091-Table4	15150091	G	PAGER-GeneSigDB	0.831858	0.934181
FEX000109	FEX003401	0	0.0820268	Viral Wang04 114genes		Supplementary Table 1b. 114 genes differentially expressedn between LEC (lymphatic endothelial cells) and BEC (blood vascular endothelial cells) (q	https://www.genesigdb.org/genesigdb/signaturedetail.jsp?signatureId=15220918-TableS1b	15220918	G	PAGER-GeneSigDB	0	0.152093
FAX000141	FAX002031	0.109333	0.297229	Genes up-regulated in comparison of Jurkat T cells stimulated in the presence of PD-1 versus controls.		CD8+ T cells in chronic viral infections like HIV develop functional defects such as loss of IL-2 secretion and decreased proliferative potential that are collectively termed exhaustion1. Exhausted T cells express increased levels of multiple inhibitory receptors, such as Programmed Death 1 (PD-1). PD-1 inhibition contributes to impaired virus-specific T cell function in chronic infection because…	http://www.broadinstitute.org/gsea/msigdb/cards/GSE24026_PD1_LIGATION_VS_CTRL_IN_ACT_TCELL_LINE_UP		A	PAGER-MSigDB	0.113636	0.455552
FAX000244	FAX002508	0.125	0.235113	Genes down-regulated in comparison of macrophages exposed to T. gondii versus macrophages exposed to 50 worms/well B. malayi.		Monocyte-derived dendritic cells (DC) and macrophages (MI|) generated in vitro from the same individual blood donors were exposed to five different pathogens, and gene expression profiles were assessed by microarray analysis. Responses to Mycobacterium tuberculosis and to phylogenetically distinct protozoan (Leishmania major, L. donovani, Toxoplasma gondii) and helminth (Brugia malayi) parasites …	http://www.broadinstitute.org/gsea/msigdb/cards/GSE360_T_GONDII_VS_B_MALAYI_HIGH_DOSE_MAC_DN		A	PAGER-MSigDB	0.174737	0.410414
FAX000246	FAX002510	0.939922	0.942308	Genes down-regulated in comparison of dendritic cells (DC) exposed to T. gondii versus DCs exposed to 5 worms/well B. malayi.		Monocyte-derived dendritic cells (DC) and macrophages (MI|) generated in vitro from the same individual blood donors were exposed to five different pathogens, and gene expression profiles were assessed by microarray analysis. Responses to Mycobacterium tuberculosis and to phylogenetically distinct protozoan (Leishmania major, L. donovani, Toxoplasma gondii) and helminth (Brugia malayi) parasites …	http://www.broadinstitute.org/gsea/msigdb/cards/GSE360_T_GONDII_VS_B_MALAYI_LOW_DOSE_DC_DN		A	PAGER-MSigDB	0.937876	0.959165
FAX000247	FAX002511	0	0.0620178	Genes up-regulated in comparison of dendritic cells (DC) exposed to T. gondii versus DCs exposed to 5 worms/well B. malayi.		Monocyte-derived dendritic cells (DC) and macrophages (MI|) generated in vitro from the same individual blood donors were exposed to five different pathogens, and gene expression profiles were assessed by microarray analysis. Responses to Mycobacterium tuberculosis and to phylogenetically distinct protozoan (Leishmania major, L. donovani, Toxoplasma gondii) and helminth (Brugia malayi) parasites …	http://www.broadinstitute.org/gsea/msigdb/cards/GSE360_T_GONDII_VS_B_MALAYI_LOW_DOSE_DC_UP		A	PAGER-MSigDB	0	0.104521
FAX000248	FAX002512	0.510689	0.724594	Genes down-regulated in comparison of macrophages exposed to T. gondii versus macrophages exposed to 5 worms/well B. malayi.		Monocyte-derived dendritic cells (DC) and macrophages (MI|) generated in vitro from the same individual blood donors were exposed to five different pathogens, and gene expression profiles were assessed by microarray analysis. Responses to Mycobacterium tuberculosis and to phylogenetically distinct protozoan (Leishmania major, L. donovani, Toxoplasma gondii) and helminth (Brugia malayi) parasites …	http://www.broadinstitute.org/gsea/msigdb/cards/GSE360_T_GONDII_VS_B_MALAYI_LOW_DOSE_MAC_DN		A	PAGER-MSigDB	0.505747	0.811862
FAX000249	FAX002513	0.632597	0.760864	Genes up-regulated in comparison of macrophages exposed to T. gondii versus macrophages exposed to 5 worms/well B. malayi.		Monocyte-derived dendritic cells (DC) and macrophages (MI|) generated in vitro from the same individual blood donors were exposed to five different pathogens, and gene expression profiles were assessed by microarray analysis. Responses to Mycobacterium tuberculosis and to phylogenetically distinct protozoan (Leishmania major, L. donovani, Toxoplasma gondii) and helminth (Brugia malayi) parasites …	http://www.broadinstitute.org/gsea/msigdb/cards/GSE360_T_GONDII_VS_B_MALAYI_LOW_DOSE_MAC_UP		A	PAGER-MSigDB	0.607735	0.815956
FAX000250	FAX002514	0	0.0768626	Genes down-regulated in comparison of dendritic cells (DC) exposed to T. gondii versus DCs exposed to M. tuberculosis.		Monocyte-derived dendritic cells (DC) and macrophages (MI|) generated in vitro from the same individual blood donors were exposed to five different pathogens, and gene expression profiles were assessed by microarray analysis. Responses to Mycobacterium tuberculosis and to phylogenetically distinct protozoan (Leishmania major, L. donovani, Toxoplasma gondii) and helminth (Brugia malayi) parasites …	http://www.broadinstitute.org/gsea/msigdb/cards/GSE360_T_GONDII_VS_M_TUBERCULOSIS_DC_DN		A	PAGER-MSigDB	0	0.131866
FEX000113	FEX003405	0.543611	0.756951	Viral Jamshidi-Parsian05 42genes		Table 1. Genes whose average expression differed by N5-fold are grouped by functional category: labeled cRNA prepared from SK-MEL-2 cells at 12 h after infection with adenovirus E2F-1 and adenovirus lac-Z were used for global gene profiling	https://www.genesigdb.org/genesigdb/signaturedetail.jsp?signatureId=15656974-Table1	15656974	G	PAGER-GeneSigDB	0.570806	0.829354
FEX000115	FEX003407	0.722628	0.84041	Viral Seo05 58genes		Table 1. Summary of gene expression changes in cervical cancer; differentially up- or down-regulated putative cervical cancer-related genes were shown	https://www.genesigdb.org/genesigdb/signaturedetail.jsp?signatureId=15721403-Table1	15721403	G	PAGER-GeneSigDB	0.665362	0.879521
FAX000914	FAX002904	0	0.0164969	Genes down-regulated in comparison of monocytes treated with anti-TREM1 <a href='http://www.ncbi.nlm.nih.gov/gene/54210'>[GeneID=54210]</a> versus monocytes treated with 1 ng/ml LPS (TLR4 agonist).		TREM-1 is an orphan immunoreceptor expressed on monocytes, macrophages, and neutrophils. TREM-1 associates with and signals via the adapter protein DAP12/TYROBP, which contains an immunoreceptor tyrosine-based activation motif (ITAM). TREM-1 activation by receptor cross-linking is pro-inflammatory, and can amplify cellular responses to Toll-like receptor (TLR) ligands such as bacterial lipopolysa…	http://www.broadinstitute.org/gsea/msigdb/cards/GSE9988_ANTI_TREM1_VS_LOW_LPS_MONOCYTE_DN		A	PAGER-MSigDB	0	0.0250006	C
FAX000736	FAX002146	0	0.0167736	Genes down-regulated in comparison of unstimulated dendritic cells (DC) at 0 h versus DCs stimulated with LPS (TLR4 agonist) for 2 h.		Toll like receptors (TLRs) sense microbial products and initiate adaptive immune responses by activating dendritic cells (DCs). Since pathogens may contain several agonists we asked whether different TLRs may synergize in DC activation. We report that in human and mouse DC TLR3 or TLR4 potently synergize with TLR7, TLR8 or TLR9 in the induction of selected cytokine genes. Upon synergistic stimula…	http://www.broadinstitute.org/gsea/msigdb/cards/GSE2706_UNSTIM_VS_2H_LPS_DC_DN		A	PAGER-MSigDB	0	0.0195452	C
FAX000093	FAX001251	0	0.0168381	Genes down-regulated in comparison of polysome bound (translated) mRNA before and 4 h after LPS (TLR4 agonist) stimulation.		Dendritic cells (DCs) are the sentinels of the mammalian immune system and they undergo a complex maturation process mediated by activation upon pathogen detection. Recent studies described the analysis of activated DCs by transcriptional profiling, but translation regulation was never taken in account. Therefore, the nature of the mRNAs being translated at various stages of DC activation was det…	http://www.broadinstitute.org/gsea/msigdb/cards/GSE14000_UNSTIM_VS_4H_LPS_DC_TRANSLATED_RNA_DN		A	PAGER-MSigDB	0	0.0238313	C
FEX000430	FEX002889	0	0.0168717	StemCell Tian05 68genes		Table 2: Functional classification of NF-?B-dependent genes.	https://www.genesigdb.org/genesigdb/signaturedetail.jsp?signatureId=16191192-Table2	16191192	G	PAGER-GeneSigDB	0	0.0202956	C
FEX000124	FEX003416	0.470103	0.78623	Viral Stoff-Khalili06 15genes Common		Table 1 Descriptive microarray results of apoptosis genes common to human and mouse liver tissue slices that were upregulated after infection with Adnull or AdDelta24	https://www.genesigdb.org/genesigdb/signaturedetail.jsp?signatureId=16410819-Table1	16410819	G	PAGER-GeneSigDB	0.501014	0.87626
MAX000565	MAX000916	0	0.0277469	Genes significantly (FDR < 10%) up-regulated in IMR-90 cells (fibroblast) in response to bystander irradiation.	relevant (IL-8, NF-kB) radiation bystander effect in cancer https://pubmed.ncbi.nlm.nih.gov/19108712/	Background: The existence of a radiation bystander effect, in which non-irradiated cells respond to signals from irradiated cells, is now well established. It raises concerns for the interpretation of risks arising from exposure to low doses of ionizing radiation. However, the regulatory mechanisms involved in the bystander response have not been well elucidated. To provide insight into the signa…	http://www.broadinstitute.org/gsea/msigdb/cards/GHANDHI_BYSTANDER_IRRADIATION_UP		A	PAGER-MSigDB	0	0.0639459	B1
TAX002557	TAX023671	0	0.0280513	GO:0042108 biological_process positive regulation of cytokine biosynthetic process	relevant (cytokine)	Any process that activates or increases the frequency, rate or extent of the chemical reactions and pathways resulting in the formation of cytokines.	http://amigo.geneontology.org/amigo/search/ontology?q=GO:0042108		A	PAGER-GOA	0	0.051075	B1
FAX000142	FAX002032	0	0.107136	Genes down-regulated in comparison of CD8 T cells with progressing HIV infection versus those with controlled HIV infection.		CD8+ T cells in chronic viral infections like HIV develop functional defects such as loss of IL-2 secretion and decreased proliferative potential that are collectively termed exhaustion1. Exhausted T cells express increased levels of multiple inhibitory receptors, such as Programmed Death 1 (PD-1). PD-1 inhibition contributes to impaired virus-specific T cell function in chronic infection because…	http://www.broadinstitute.org/gsea/msigdb/cards/GSE24081_CONTROLLER_VS_PROGRESSOR_HIV_SPECIFIC_CD8_TCELL_DN		A	PAGER-MSigDB	0	0.19398
FAX000143	FAX002033	0.666667	0.787227	Genes up-regulated in comparison of CD8 T cells with progressing HIV infection versus those with controlled HIV infection.		CD8+ T cells in chronic viral infections like HIV develop functional defects such as loss of IL-2 secretion and decreased proliferative potential that are collectively termed exhaustion1. Exhausted T cells express increased levels of multiple inhibitory receptors, such as Programmed Death 1 (PD-1). PD-1 inhibition contributes to impaired virus-specific T cell function in chronic infection because…	http://www.broadinstitute.org/gsea/msigdb/cards/GSE24081_CONTROLLER_VS_PROGRESSOR_HIV_SPECIFIC_CD8_TCELL_UP		A	PAGER-MSigDB	0.672414	0.853889
FAX000144	FAX002100	0.21576	0.479517	Genes down-regulated in comparison of naive CD8 T cells versus PD-1 high CD8 T cells.		T cell dysfunction is an important feature of many chronic viral infections. In particular, it was shown that PD-1 regulates T cell dysfunction during chronic LCMV infection in mice and PD-1 high cells exhibit an intense exhausted gene signature. These findings were extended to human chronic infections such as HIV, HCV and HBV. However, it is not known if PD-1 high cells of healthy humans have th…	http://www.broadinstitute.org/gsea/msigdb/cards/GSE26495_NAIVE_VS_PD1HIGH_CD8_TCELL_DN		A	PAGER-MSigDB	0.267057	0.624462
FAX000554	FAX001832	0	0.0282022	Genes down-regulated in comparison of CD4 <a href='http://www.ncbi.nlm.nih.gov/gene/920'>[GeneID=920]</a> T cells treated with IL4 <a href='http://www.ncbi.nlm.nih.gov/gene/3565'>[GeneID=3565]</a> and anti-IL12 at 24 h versus the untreated cells at 24 h.	relevant (immune)	The aim of this dataset was to study in detail the transcription kinetics initiated by cytokine IL-4 in early differentiation of Th2 cells.	http://www.broadinstitute.org/gsea/msigdb/cards/GSE17974_IL4_AND_ANTI_IL12_VS_UNTREATED_24H_ACT_CD4_TCELL_DN		A	PAGER-MSigDB	0	0.0509721	B1
FAX000255	FAX002531	0.723232	0.854278	Genes up-regulated in comparison of untreated CD4 <a href='http://www.ncbi.nlm.nih.gov/gene/920'>[GeneID=920]</a> memory T cells from old donors versus those treated with TSST at 16 h.		With increasing age, the ability of the immune system to protect against recurring infections or to control chronic infections erodes. The objective of the current study was to identify gene expression signatures in elderly CD4 T cell responses	http://www.broadinstitute.org/gsea/msigdb/cards/GSE36476_CTRL_VS_TSST_ACT_16H_MEMORY_CD4_TCELL_OLD_UP		A	PAGER-MSigDB	0.726337	0.891944
FAX000257	FAX002533	0.600783	0.765352	Genes up-regulated in comparison of untreated CD4 <a href='http://www.ncbi.nlm.nih.gov/gene/920'>[GeneID=920]</a> memory T cells from young donors versus those treated with TSST at 16 h.		With increasing age, the ability of the immune system to protect against recurring infections or to control chronic infections erodes. The objective of the current study was to identify gene expression signatures in elderly CD4 T cell responses	http://www.broadinstitute.org/gsea/msigdb/cards/GSE36476_CTRL_VS_TSST_ACT_16H_MEMORY_CD4_TCELL_YOUNG_UP		A	PAGER-MSigDB	0.625806	0.844098
FAX000259	FAX002535	0.582766	0.790579	Genes up-regulated in comparison of untreated CD4 <a href='http://www.ncbi.nlm.nih.gov/gene/920'>[GeneID=920]</a> memory T cells from old donors versus those treated with TSST at 40 h.		With increasing age, the ability of the immune system to protect against recurring infections or to control chronic infections erodes. The objective of the current study was to identify gene expression signatures in elderly CD4 T cell responses	http://www.broadinstitute.org/gsea/msigdb/cards/GSE36476_CTRL_VS_TSST_ACT_40H_MEMORY_CD4_TCELL_OLD_UP		A	PAGER-MSigDB	0.533019	0.825006
FEX000129	FEX003422	0.813776	0.92616	Viral Bryan06 30genes		Table 1. Expression of genes altered significantly in the S phase compared with the G0/1 phase of the cell cycle	https://www.genesigdb.org/genesigdb/signaturedetail.jsp?signatureId=16476973-Table1	16476973	G	PAGER-GeneSigDB	0.816	0.944441
FEX000130	FEX003426	0.561403	0.772883	Viral Okamoto06 36genes		TABLE 2. The 36 genes commonly associated with the multicentric occurrence?associated genes and the multicentric recurrence?associated genes	https://www.genesigdb.org/genesigdb/signaturedetail.jsp?signatureId=16788756-Table2	16788756	G	PAGER-GeneSigDB	0.634561	0.859255
TAX000289	TAX024926	0	0.028445	GO:0045071 biological_process negative regulation of viral genome replication	related (viral)	Any process that stops, prevents, or reduces the frequency, rate or extent of viral genome replication.	http://amigo.geneontology.org/amigo/search/ontology?q=GO:0045071		A	PAGER-GOA	0	0.0540051	B1
FEX000132	FEX003428	0.0570071	0.154544	Viral Baba06 21genes		TABLE II-B. Representative list of up-regulated genes in biliary epithelial cells of chronic hepatitis C in comparison with levels in normal subjects	https://www.genesigdb.org/genesigdb/signaturedetail.jsp?signatureId=16938647-Table2b	16938647	G	PAGER-GeneSigDB	0.0928571	0.248075
FEX000134	FEX003430	0.24	0.383171	Viral Keating06 28genes UpRegulated		Table 1: Genes undergoing most striking up-regulation at 15 30 120 and 240 minutes post TGF-?1 exposure.	https://www.genesigdb.org/genesigdb/signaturedetail.jsp?signatureId=16948840-Table1	16948840	G	PAGER-GeneSigDB	0.23356	0.468696
FEX000135	FEX003431	0.644928	0.8494	Viral Keating06 28genes DownRegulated		Table 2: Genes undergoing most striking down-regulation at 15 30 120 and 240 minutes post TGF-?1 exposure.	https://www.genesigdb.org/genesigdb/signaturedetail.jsp?signatureId=16948840-Table2	16948840	G	PAGER-GeneSigDB	0.622641	0.887723
TAX002850	TAX032587	0	0.0172665	GO:1902624 biological_process positive regulation of neutrophil migration		Any process that activates or increases the frequency, rate or extent of neutrophil migration.	http://amigo.geneontology.org/amigo/search/ontology?q=GO:1902624		A	PAGER-GOA	0	0.0252578	C
FEX000141	FEX003437	0.0295455	0.0820733	Viral Chen07 24genes		Supplemental Table 1: Core Unique Genes that were significantly and differentially expressed	https://www.genesigdb.org/genesigdb/signaturedetail.jsp?signatureId=17404395-TableS1a	17404395	G	PAGER-GeneSigDB	0.0615385	0.148701
FEX000142	FEX003438	0.411471	0.628768	Viral Chen07 22genes		Supplemental Table 1: NS3 and NS5A Unique Genes	https://www.genesigdb.org/genesigdb/signaturedetail.jsp?signatureId=17404395-TableS1b	17404395	G	PAGER-GeneSigDB	0.457666	0.743785
FEX000143	FEX003439	0.0174292	0.155123	Viral Chen07 60genes		Supplemental Table 1: HCV Unique Genes categorized according to function revealed that HCV structural or NS proteins affected cell regulation which includes processes such as proliferation and apoptosis and also immune response and host defense genes	https://www.genesigdb.org/genesigdb/signaturedetail.jsp?signatureId=17404395-TableS1c	17404395	G	PAGER-GeneSigDB	0.0268456	0.247215
FEX000146	FEX003442	0	0.144272	Viral Urosevic07 347genes		Supplementary Table 1. Differentially Expressed Genes Control vs. Ad.-IFNG	https://www.genesigdb.org/genesigdb/signaturedetail.jsp?signatureId=17823660-TableS1a	17823660	G	PAGER-GeneSigDB	0	0.216009
FEX000147	FEX003443	0	0.0740297	Viral Urosevic07 341genes		Supplementary Table 1. Differentially Expressed Genes Control vs. Ad-null	https://www.genesigdb.org/genesigdb/signaturedetail.jsp?signatureId=17823660-TableS1b	17823660	G	PAGER-GeneSigDB	0	0.112217
FEX003099	FEX001141	0	0.0284904	Immune Allen10 42genes	relevant (leukocyte)	SuppTable 2b. Comparison of LCH Array Gene Expression to Previous Reports. CD3+Array (LCH Lesion CD3+ vs LCH Peripheral CD3+) Langerhans cell histiocytosis (LCH) is a rare disease characterized by heterogeneous lesions containing CD207+ Langerhans cells (LCs) and lymphocytes that can arise in almost any tissue and cause significant morbidity and mortality. After decades of research, the cause of …	https://www.genesigdb.org/genesigdb/signaturedetail.jsp?signatureId=20220088-SuppTable2b	20220088	G	PAGER-GeneSigDB	0	0.054968	B1
MAX000494	MAX000632	0	0.0172861	Genes up-regulated in HT1080 cells (fibrosarcoma) by treatment with interferon alpha for 6 h.		The pleiotropic activities of interferons (IFNs) are mediated primarily through the transcriptional regulation of many downstream effector genes. The mRNA profiles from IFN-alpha, -beta, or -gamma treatments of the human fibrosarcoma cell line, HT1080, were determined by using oligonucleotide arrays with probe sets corresponding to more than 6,800 human genes. Among these were transcripts for kno…	http://www.broadinstitute.org/gsea/msigdb/cards/DER_IFN_ALPHA_RESPONSE_UP		A	PAGER-MSigDB	0	0.0231504	C
FAX000145	FAX002101	0.360743	0.62955	Genes up-regulated in comparison of naive CD8 T cells versus PD-1 high CD8 T cells.		T cell dysfunction is an important feature of many chronic viral infections. In particular, it was shown that PD-1 regulates T cell dysfunction during chronic LCMV infection in mice and PD-1 high cells exhibit an intense exhausted gene signature. These findings were extended to human chronic infections such as HIV, HCV and HBV. However, it is not known if PD-1 high cells of healthy humans have th…	http://www.broadinstitute.org/gsea/msigdb/cards/GSE26495_NAIVE_VS_PD1HIGH_CD8_TCELL_UP		A	PAGER-MSigDB	0.222222	0.710526
FAX000146	FAX002102	0.436149	0.680174	Genes down-regulated in comparison of naive CD8 T cells versus PD-1 low CD8 T cells.		T cell dysfunction is an important feature of many chronic viral infections. In particular, it was shown that PD-1 regulates T cell dysfunction during chronic LCMV infection in mice and PD-1 high cells exhibit an intense exhausted gene signature. These findings were extended to human chronic infections such as HIV, HCV and HBV. However, it is not known if PD-1 high cells of healthy humans have th…	http://www.broadinstitute.org/gsea/msigdb/cards/GSE26495_NAIVE_VS_PD1LOW_CD8_TCELL_DN		A	PAGER-MSigDB	0.485714	0.7978
FAX000261	FAX002537	0.702259	0.80235	Genes up-regulated in comparison of untreated CD4 <a href='http://www.ncbi.nlm.nih.gov/gene/920'>[GeneID=920]</a> memory T cells from young donors versus those treated with TSST at 40 h.		With increasing age, the ability of the immune system to protect against recurring infections or to control chronic infections erodes. The objective of the current study was to identify gene expression signatures in elderly CD4 T cell responses	http://www.broadinstitute.org/gsea/msigdb/cards/GSE36476_CTRL_VS_TSST_ACT_40H_MEMORY_CD4_TCELL_YOUNG_UP		A	PAGER-MSigDB	0.722944	0.868122
FAX000263	FAX002539	0.298561	0.404644	Genes up-regulated in comparison of untreated CD4 <a href='http://www.ncbi.nlm.nih.gov/gene/920'>[GeneID=920]</a> memory T cells from old donors versus those treated with TSST at 72 h.		With increasing age, the ability of the immune system to protect against recurring infections or to control chronic infections erodes. The objective of the current study was to identify gene expression signatures in elderly CD4 T cell responses	http://www.broadinstitute.org/gsea/msigdb/cards/GSE36476_CTRL_VS_TSST_ACT_72H_MEMORY_CD4_TCELL_OLD_UP		A	PAGER-MSigDB	0.244898	0.532886
FAX000265	FAX002541	0.501053	0.679948	Genes up-regulated in comparison of untreated CD4 <a href='http://www.ncbi.nlm.nih.gov/gene/920'>[GeneID=920]</a> memory T cells from young donors versus those treated with TSST at 72 h.		With increasing age, the ability of the immune system to protect against recurring infections or to control chronic infections erodes. The objective of the current study was to identify gene expression signatures in elderly CD4 T cell responses	http://www.broadinstitute.org/gsea/msigdb/cards/GSE36476_CTRL_VS_TSST_ACT_72H_MEMORY_CD4_TCELL_YOUNG_UP		A	PAGER-MSigDB	0.498876	0.77014
FAX000266	FAX002542	0.882231	0.887019	Genes down-regulated in comparison of memory CD4 <a href='http://www.ncbi.nlm.nih.gov/gene/920'>[GeneID=920]</a> T cells from young donors treated with TSST at 16 h versus those from old donors treated with TSST at 16 h.		With increasing age, the ability of the immune system to protect against recurring infections or to control chronic infections erodes. The objective of the current study was to identify gene expression signatures in elderly CD4 T cell responses	http://www.broadinstitute.org/gsea/msigdb/cards/GSE36476_YOUNG_VS_OLD_DONOR_MEMORY_CD4_TCELL_16H_TSST_ACT_DN		A	PAGER-MSigDB	0.886046	0.925561
FEX000149	FEX003445	0	0.153478	Viral Urosevic07 495genes		Supplementary Table 2. Differentially Expressed Genes 0 vs 3	https://www.genesigdb.org/genesigdb/signaturedetail.jsp?signatureId=17823660-TableS2	17823660	G	PAGER-GeneSigDB	0	0.24974
FEX000150	FEX003446	0.981928	0.996747	Viral Schlecht07 38genes		Table 3a. List of named genes that are differentially expressed (with higher expression) genes in HPV16+ and HPV16? primary HNSCC tumours in never-smokers	https://www.genesigdb.org/genesigdb/signaturedetail.jsp?signatureId=17893858-Table3a	17893858	G	PAGER-GeneSigDB	0.984683	0.995594
FEX000151	FEX003447	0	0.0875054	Viral Schlecht07 85genes		Table 3b. List of named genes that are differentially expressed (with lower expression) genes in HPV16+ and HPV16? primary HNSCC tumours in never-smokers	https://www.genesigdb.org/genesigdb/signaturedetail.jsp?signatureId=17893858-Table3b	17893858	G	PAGER-GeneSigDB	0	0.153507
FEX000154	FEX003450	0.733333	0.869732	Viral Uchimura07 26genes		Table IV. Genes common to 4 virtual cohorts.	https://www.genesigdb.org/genesigdb/signaturedetail.jsp?signatureId=17970077-Table4	17970077	G	PAGER-GeneSigDB	0.699717	0.891512
FEX000155	FEX003451	0.078125	0.216466	Viral Uchimura07 50genes		Table V. Genes common to 3 virtual cohorts.	https://www.genesigdb.org/genesigdb/signaturedetail.jsp?signatureId=17970077-Table5	17970077	G	PAGER-GeneSigDB	0.0883978	0.311944
FEX000156	FEX003452	0	0.0997775	Viral Uchimura07 54genes		Table VI. Genes common to 2 virtual cohorts.	https://www.genesigdb.org/genesigdb/signaturedetail.jsp?signatureId=17970077-Table6	17970077	G	PAGER-GeneSigDB	0	0.151359
FEX000157	FEX003454	0.880282	0.920853	Viral Mas07 26genes		TABLE 2. Differentially expressed angiogenic genes between HCV cirrhotic and HCV-HCC tissues	https://www.genesigdb.org/genesigdb/signaturedetail.jsp?signatureId=18049111-Table2	18049111	G	PAGER-GeneSigDB	0.864745	0.94906
MAX000735	MAX001933	0	0.0173126	Genes up-regulated in PaCa44 and CFPAC1 cells (pancreatic cancer) after treatment with decitabine <a href='http://pubchem.ncbi.nlm.nih.gov/summary/summary.cgi?cid=451668'>[PubChem=451668]</a>, a DNA hypomethylating agent similar to azacitidine <a href='http://pubchem.ncbi.nlm.nih.gov/summary/summary.cgi?cid=9444'>[PubChem=9444]</a>.		Alteration of methylation status has been recognized as a possible epigenetic mechanism of selection during tumorigenesis in pancreatic cancer. This type of cancer is characterized by poor prognosis partly due to resistance to conventional drug treatments. We have used microarray technology to investigate the changes in global gene expression observed after treatment of different pancreatic cance…	http://www.broadinstitute.org/gsea/msigdb/cards/MISSIAGLIA_REGULATED_BY_METHYLATION_UP		A	PAGER-MSigDB	0	0.0224692	C
FEX000159	FEX003456	0	0.0513779	Viral Andreas08 18genes		Table 2. Differentially expressed genes in RASFsn-stimulated chondrocytes (FC ? 1 5; FC ? -1 5; GCOS) showing the expression of already established marker genes of cartilage destruction that failed to meet the stringent twofold regulation criteria	https://www.genesigdb.org/genesigdb/signaturedetail.jsp?signatureId=18205922-Table2	18205922	G	PAGER-GeneSigDB	0	0.0899861
FEX000162	FEX003459	0.938053	0.933978	Viral Zafrakas07 56genes		Table III. Up-regulated genes and ESTs in 15 out of 16 comparisons.	https://www.genesigdb.org/genesigdb/signaturedetail.jsp?signatureId=18288381-Table3	18288381	G	PAGER-GeneSigDB	0.894484	0.952219
FEX000164	FEX003461	0.117216	0.331836	Viral Varnholt08 29genes		Table 2. miRNAs Expressed Differentially in HCC Compared with Normal Liver	https://www.genesigdb.org/genesigdb/signaturedetail.jsp?signatureId=18307259-Table2	18307259	G	PAGER-GeneSigDB	0.115596	0.442454
MAX001025	MAX000969	0	0.0173827	Genes up-regulated in quiescent (G0) vs dividing (M) CD34+ <a href='http://www.ncbi.nlm.nih.gov/gene/8842'>[GeneID=8842]</a> cells isolated from peripheral blood of CML (chronic myeloid leukemia) patients.		Quiescent and dividing hemopoietic stem cells (HSC) display marked differences in their ability to move between the peripheral circulation and the bone marrow. Specifically, long-term engraftment potential predominantly resides in the quiescent HSC subfraction, and G-CSF mobilization results in the preferential accumulation of quiescent HSC in the periphery. In contrast, stem cells from chronic m…	http://www.broadinstitute.org/gsea/msigdb/cards/GRAHAM_CML_QUIESCENT_VS_CML_DIVIDING_UP		A	PAGER-MSigDB	0	0.0242187	C
FEX000168	FEX003465	0.369792	0.613506	Viral Ciccaglione08 102genes		Additional file 1. Fold-changes (FC) and functional categories of 103 selected genes (104 probes) modulated by HCV. A table showing a list of 103 genes found to be modulated by HCV. For each gene the table reports gene name gene symbol primary gene ID fold-change in dataset 1 and in dataset 2 as well as the known molecular function or biological process.	https://www.genesigdb.org/genesigdb/signaturedetail.jsp?signatureId=18590516-TableS1	18590516	G	PAGER-GeneSigDB	0.359673	0.68665
WAG000044	WAG001213	0	0.0287751	Systemic lupus erythematosus	relevant (auto-immune related)	Systemic lupus erythematosus (SLE) is a prototypic autoimmune disease characterised by the production of IgG autoantibodies that are specific for self-antigens, such as D, nuclear proteins and certain cytoplasmic components, in association with a diverse array of clinical manifestations. The primary pathological findings in patients with SLE are those of inflammation, vasculitis, immune complex d…	http://www.genome.jp/dbget-bin/www_bget?pathway+hsa05322		P	PAGER-KEGG	0	0.0548926	B1
TAX002323	TAX014367	0	0.0174266	GO:0002687 biological_process positive regulation of leukocyte migration		Any process that activates or increases the frequency, rate, or extent of leukocyte migration.	http://amigo.geneontology.org/amigo/search/ontology?q=GO:0002687		A	PAGER-GOA	0	0.0290096	C
FAX000096	FAX001286	0	0.0608176	Genes down-regulated in comparison of microglia cells 1 h after stimulation with IFNG <a href='http://www.ncbi.nlm.nih.gov/gene/3458'>[GeneID=3458]</a> versus microglia cells 24 h after the stimulation.		Microglial cells are resident macrophages in the central nervous system (CNS) and play a pivotal role in the innate and adaptive immune responses against microbial infections. The immune functions of microglia are regulated by a milieu of cytokines including interferon (IFN)-gamma. We here performed a series of experiments to acertain the transcriptional profile of human fetal microglial cells at…	http://www.broadinstitute.org/gsea/msigdb/cards/GSE1432_1H_VS_24H_IFNG_MICROGLIA_DN		A	PAGER-MSigDB	0	0.0970651
FAX000149	FAX002105	0.550562	0.77522	Genes up-regulated in comparison of PD-1 high CD8 T cells versus PD-1 low CD8 T cells.		T cell dysfunction is an important feature of many chronic viral infections. In particular, it was shown that PD-1 regulates T cell dysfunction during chronic LCMV infection in mice and PD-1 high cells exhibit an intense exhausted gene signature. These findings were extended to human chronic infections such as HIV, HCV and HBV. However, it is not known if PD-1 high cells of healthy humans have th…	http://www.broadinstitute.org/gsea/msigdb/cards/GSE26495_PD1HIGH_VS_PD1LOW_CD8_TCELL_UP		A	PAGER-MSigDB	0.598945	0.835304
FAX000150	FAX002414	0	0.103975	Genes down-regulated in comparison of peripheral blood mononuclear cells (PBMC) from healthy donors versus PBMCs from infanct with acute influenza infection.		To study the transcriptional profile of patients with acute RSV or Influenza infection,children of median age 2.4 months (range 1.5-8.6) hospitalized with acute RSV and influenza virus infection were offered study enrollment after microbiologic confirmation of the diagnosis. Blood samples were collected from them within 42-72 hours of hospitalization. We excluded children with suspected or proven…	http://www.broadinstitute.org/gsea/msigdb/cards/GSE34205_HEALTHY_VS_FLU_INF_INFANT_PBMC_DN		A	PAGER-MSigDB	0	0.186314
FAX000270	FAX002546	0.297723	0.363254	Genes down-regulated in comparison of memory CD4 <a href='http://www.ncbi.nlm.nih.gov/gene/920'>[GeneID=920]</a> T cells from young donors treated with TSST at 72 h versus those from old donors treated with TSST at 72 h.		With increasing age, the ability of the immune system to protect against recurring infections or to control chronic infections erodes. The objective of the current study was to identify gene expression signatures in elderly CD4 T cell responses	http://www.broadinstitute.org/gsea/msigdb/cards/GSE36476_YOUNG_VS_OLD_DONOR_MEMORY_CD4_TCELL_72H_TSST_ACT_DN		A	PAGER-MSigDB	0.256458	0.481105
FAX000271	FAX002547	0.311015	0.639487	Genes up-regulated in comparison of memory CD4 <a href='http://www.ncbi.nlm.nih.gov/gene/920'>[GeneID=920]</a> T cells from young donors treated with TSST at 72 h versus those from old donors treated with TSST at 72 h.		With increasing age, the ability of the immune system to protect against recurring infections or to control chronic infections erodes. The objective of the current study was to identify gene expression signatures in elderly CD4 T cell responses	http://www.broadinstitute.org/gsea/msigdb/cards/GSE36476_YOUNG_VS_OLD_DONOR_MEMORY_CD4_TCELL_72H_TSST_ACT_UP		A	PAGER-MSigDB	0.403017	0.757804
FAX000272	FAX002548	0.940898	0.945481	Genes down-regulated in comparison of untreated memory CD4 <a href='http://www.ncbi.nlm.nih.gov/gene/920'>[GeneID=920]</a> T cells from young donors versus those from old donors.		With increasing age, the ability of the immune system to protect against recurring infections or to control chronic infections erodes. The objective of the current study was to identify gene expression signatures in elderly CD4 T cell responses	http://www.broadinstitute.org/gsea/msigdb/cards/GSE36476_YOUNG_VS_OLD_DONOR_MEMORY_CD4_TCELL_DN		A	PAGER-MSigDB	0.960199	0.959141
FAX000274	FAX002754	0.318302	0.598971	Genes down-regulated in comparison of peripheral blood mononuclear cells (PBMC) from patients with acute E. coli infection versus PBMC from patients with acute S. aureus infection.		Each infectious agent represents a unique combination of pathogen-associated molecular patterns that interact with specific pattern-recognition receptors expressed on immune cells. Therefore, we surmised that the blood immune cells of individuals with different infections might bear discriminative transcriptional signatures. Gene expression profiles were obtained for 131 peripheral blood samples …	http://www.broadinstitute.org/gsea/msigdb/cards/GSE6269_E_COLI_VS_STREP_AUREUS_INF_PBMC_DN		A	PAGER-MSigDB	0.360775	0.726617
FEX000171	FEX003468	0.310962	0.619683	Viral Rodriguez-Caballero09 98genes		Table 1. Genes whose expression in monoclonal CD4+T-LGL cells significantly (P	https://www.genesigdb.org/genesigdb/signaturedetail.jsp?signatureId=18768393-Table1	18768393	G	PAGER-GeneSigDB	0.578588	0.815437
FEX000172	FEX003472	0.394919	0.629418	Viral Pazienza08 52genes		Table 1. Fold change in transcript levels (by microarray analysis) in Huh-7 cells transfected with the genotype 1b core protein vs cells expressing the green fluorescence protein-expressing vector	https://www.genesigdb.org/genesigdb/signaturedetail.jsp?signatureId=18803589-Table1	18803589	G	PAGER-GeneSigDB	0.429257	0.748652
FEX000173	FEX003473	0.520906	0.630184	Viral Pazienza08 88genes		Table 2. Fold change in transcript levels (by microarray analysis) in Huh-7 cells transfected with the genotype 3a core protein vs cells expressing the green fluorescence protein-expressing vector	https://www.genesigdb.org/genesigdb/signaturedetail.jsp?signatureId=18803589-Table2	18803589	G	PAGER-GeneSigDB	0.45173	0.693687
FEX000176	FEX003478	0.551331	0.781529	Viral Zekri08 28genes		Table 5: Up regulated gene symbols and related pathway.	https://www.genesigdb.org/genesigdb/signaturedetail.jsp?signatureId=18959789-Table5	18959789	G	PAGER-GeneSigDB	0.560836	0.834133
FEX000185	FEX003490	0.635955	0.735689	Viral Cairo08 588genes		Table S3. List of 482 genes (588 probe sets) differentially expressed by more than 2 folds between HBs and non-tumor livers (NL) sorted by expression fold change (p	https://www.genesigdb.org/genesigdb/signaturedetail.jsp?signatureId=19061838-TableS3	19061838	G	PAGER-GeneSigDB	0.575243	0.801473
FEX000186	FEX003491	0.476596	0.691597	Viral Cairo08 16genes UpRegulated		Table S4a. GSEA: Rank-ordered list of upregulated genes associated to ?-catenin mutations in hepatocellular carcinoma according to Stahl et al (2005) and Boyault et al (2007) in hepatoblastoma versus non-tumor liver.	https://www.genesigdb.org/genesigdb/signaturedetail.jsp?signatureId=19061838-TableS4a	19061838	G	PAGER-GeneSigDB	0.519362	0.803862
FEX000187	FEX003492	0.935798	0.955256	Viral Cairo08 78genes		Table S4b. GSEA: Rank-ordered list of upregulated genes associated to ?-catenin mutations in hepatocellular carcinoma according to Stahl et al (2005) and Boyault et al (2007) in hepatoblastoma versus non-tumor liver.	https://www.genesigdb.org/genesigdb/signaturedetail.jsp?signatureId=19061838-TableS4b	19061838	G	PAGER-GeneSigDB
FEX000188	FEX003493	0.180723	0.405435	Viral Cairo08 25genes		Table S5. Overrepresented pathways (p	https://www.genesigdb.org/genesigdb/signaturedetail.jsp?signatureId=19061838-TableS5	19061838	G	PAGER-GeneSigDB	0.228111	0.564264
FEX000189	FEX003494	0.306502	0.627782	Viral Cairo08 31genes		Table S6a. Overrepresented GO Terms among Genes Differently Expressed between HBs and Nontumor Livers	https://www.genesigdb.org/genesigdb/signaturedetail.jsp?signatureId=19061838-TableS6a	19061838	G	PAGER-GeneSigDB	0.37386	0.757424
FEX000190	FEX003495	0.445833	0.687393	Viral Cairo08 52genes		Table S6b. Overrepresented GO Terms among Genes Differently Expressed between HBs and Nontumor Livers	https://www.genesigdb.org/genesigdb/signaturedetail.jsp?signatureId=19061838-TableS6b	19061838	G	PAGER-GeneSigDB	0.476596	0.781803
FAX000097	FAX001287	0.226923	0.488119	Genes up-regulated in comparison of microglia cells 1 h after stimulation with IFNG <a href='http://www.ncbi.nlm.nih.gov/gene/3458'>[GeneID=3458]</a> versus microglia cells 24 h after the stimulation.		Microglial cells are resident macrophages in the central nervous system (CNS) and play a pivotal role in the innate and adaptive immune responses against microbial infections. The immune functions of microglia are regulated by a milieu of cytokines including interferon (IFN)-gamma. We here performed a series of experiments to acertain the transcriptional profile of human fetal microglial cells at…	http://www.broadinstitute.org/gsea/msigdb/cards/GSE1432_1H_VS_24H_IFNG_MICROGLIA_UP		A	PAGER-MSigDB	0.195426	0.604196
FAX000098	FAX001288	0	0.0888081	Genes down-regulated in comparison of microglia cells 1 h after stimulation with IFNG <a href='http://www.ncbi.nlm.nih.gov/gene/3458'>[GeneID=3458]</a> versus microglia cells 6 h after the stimulation.		Microglial cells are resident macrophages in the central nervous system (CNS) and play a pivotal role in the innate and adaptive immune responses against microbial infections. The immune functions of microglia are regulated by a milieu of cytokines including interferon (IFN)-gamma. We here performed a series of experiments to acertain the transcriptional profile of human fetal microglial cells at…	http://www.broadinstitute.org/gsea/msigdb/cards/GSE1432_1H_VS_6H_IFNG_MICROGLIA_DN		A	PAGER-MSigDB	0	0.152126
FAX000101	FAX001291	0.0153846	0.351096	Genes up-regulated in comparison of microglia cells 6 h after stimulation with IFNG <a href='http://www.ncbi.nlm.nih.gov/gene/3458'>[GeneID=3458]</a> versus microglia cells 24 h after the stimulation.		Microglial cells are resident macrophages in the central nervous system (CNS) and play a pivotal role in the innate and adaptive immune responses against microbial infections. The immune functions of microglia are regulated by a milieu of cytokines including interferon (IFN)-gamma. We here performed a series of experiments to acertain the transcriptional profile of human fetal microglial cells at…	http://www.broadinstitute.org/gsea/msigdb/cards/GSE1432_6H_VS_24H_IFNG_MICROGLIA_UP		A	PAGER-MSigDB	0.0300429	0.482261
FAX000102	FAX001292	0.686813	0.858737	Genes down-regulated in comparison of control microglia cells versus those 1 h after stimulation with IFNG <a href='http://www.ncbi.nlm.nih.gov/gene/3458'>[GeneID=3458]</a>.		Microglial cells are resident macrophages in the central nervous system (CNS) and play a pivotal role in the innate and adaptive immune responses against microbial infections. The immune functions of microglia are regulated by a milieu of cytokines including interferon (IFN)-gamma. We here performed a series of experiments to acertain the transcriptional profile of human fetal microglial cells at…	http://www.broadinstitute.org/gsea/msigdb/cards/GSE1432_CTRL_VS_IFNG_1H_MICROGLIA_DN		A	PAGER-MSigDB	0.764012	0.924229
FAX000154	FAX002418	0.320225	0.627601	Genes down-regulated in comparison of peripheral blood mononuclear cells (PBMC) from infancts with acute RSV infection versus PBMCs from infants with acute influenza infection.		To study the transcriptional profile of patients with acute RSV or Influenza infection,children of median age 2.4 months (range 1.5-8.6) hospitalized with acute RSV and influenza virus infection were offered study enrollment after microbiologic confirmation of the diagnosis. Blood samples were collected from them within 42-72 hours of hospitalization. We excluded children with suspected or proven…	http://www.broadinstitute.org/gsea/msigdb/cards/GSE34205_RSV_VS_FLU_INF_INFANT_PBMC_DN		A	PAGER-MSigDB	0.298201	0.706096
FAX000157	FAX002421	0.232877	0.553171	Genes up-regulated in comparison of dendritic cells (DC) versus DCs exposed to B. malayi (50 worms/well).		Monocyte-derived dendritic cells (DC) and macrophages (MI|) generated in vitro from the same individual blood donors were exposed to five different pathogens, and gene expression profiles were assessed by microarray analysis. Responses to Mycobacterium tuberculosis and to phylogenetically distinct protozoan (Leishmania major, L. donovani, Toxoplasma gondii) and helminth (Brugia malayi) parasites …	http://www.broadinstitute.org/gsea/msigdb/cards/GSE360_CTRL_VS_B_MALAYI_HIGH_DOSE_DC_UP		A	PAGER-MSigDB	0.221074	0.667254
FAX000276	FAX002756	0.2925	0.552922	Genes down-regulated in comparison of peripheral blood mononuclear cells (PBMC) from patients with acute E. coli infection versus PBMC from patients with acute S. pneumoniae infection.		Each infectious agent represents a unique combination of pathogen-associated molecular patterns that interact with specific pattern-recognition receptors expressed on immune cells. Therefore, we surmised that the blood immune cells of individuals with different infections might bear discriminative transcriptional signatures. Gene expression profiles were obtained for 131 peripheral blood samples …	http://www.broadinstitute.org/gsea/msigdb/cards/GSE6269_E_COLI_VS_STREP_PNEUMO_INF_PBMC_DN		A	PAGER-MSigDB	0.277778	0.684532
[truncated: 17,786 more rows]
